# Supplementary material for: Knowledge, attitudes and practices (KAP) on COVID-19 among the general population in most affected districts of Nepal
Source: PLOS Glob Public Health. 2023 Jul 28;3(7):e0001977. doi: 10.1371/journal.pgph.0001977 (PMC10381065; doi:10.1371/journal.pgph.0001977)
Supplement: S1 Data — (XLSX) [file pgph.0001977.s002.xlsx]

## Sheet: Sheet1
			Q.N.1.	Q.N.2.	Q.N.3	Q.N.4	Q.N.5	Q.N.6		Q.N.7												Q.N.8						Q.N.9					Q.N.10	Q.N.11	Q.N.12	Q.N.13	Q.N.14	Q.N.15	Q.N.16	Q.N.17	Q.N.18								Q.N.19
New ID	District	Geographical distribution_Municipalities	Gender	Marital status	Occupation	Age	Education_Rspndt	Monthly_Income	Fever	Dry cough	Tiredness	Aches and pains	Sore throat	Diarrhoea	Conjuctivitis	Headache	Loss_taste_smell	skin_rash	Breathe_Difficult	Chest_pain	Loss_speech_movement	Knowledge_Prevntn_handwash	Knowledge_Prevntn_covermouth	Knowledge_Prevntn_social_distance	Knowledge_Prevntn_mask	Knowledge_Prevntn_avoid_crowd	Knowledge_Prevntn_stay_home	Know_Quarentine1	Know_Quarentine2	Know_Quarentine3	Know_Quarentine4	Know_Quarentine5	Know_Immunity	Know_aerosal_transmission	Knowledge_survival_plastic_stel	Knowledge_survival_Cardboard	Knowledge_survival_copper	Knowledge_survival_aerosl	Knowledge_phone_transmission	Knowledge_new_varient	Hypertension_Comorbidities	Diabetics_Comorbidities	Cardiovascular_Comorbidities	Kidneydisease_Comorbidities	Liverdisease_Comorbidities	Cerebrovascular_Comorbidities	Cancer_Comorbidities	Lungdisease_Comorbidities	Attitude_prevn
N_C1	Chitwan	2	0	1	3	2	3	5	1	1	1	1	1	1	0	1	1	1	0	1	1	1	1	1	1	1	1	1	1	1	1	1	1	1	1	1	1	1	1	1	1	1	0	1	0	0	1	1	5
N_C2	Chitwan	2	0	1	3	3	3	5	1	1	1	1	1	0	0	1	1	0	1	0	1	1	1	1	1	1	1	1	1	1	1	1	1	1	1	1	0	1	1	0	1	0	1	1	0	0	0	0	1
N_C3	Chitwan	2	1	1	2	3	5	5	1	1	1	1	1	1	0	1	1	1	1	1	1	1	1	1	1	1	1	1	1	1	1	1	1	1	1	1	1	1	1	1	1	1	1	1	1	1	1	1	5
N_C4	Chitwan	2	0	1	3	4	5	5	1	1	1	1	1	0	0	1	1	0	1	1	0	1	1	1	1	1	1	0	0	0	0	1	1	1	1	1	1	1	1	1	0	1	1	1	0	0	0	1	5
N_C5	Chitwan	2	0	0	3	2	5	5	1	1	1	1	1	1	0	1	1	0	1	1	1	1	1	1	1	1	1	1	1	1	1	1	1	0	1	1	1	1	1	0	1	1	1	1	0	0	1	0	5
N_C6	Chitwan	2	0	0	3	2	4	5	1	1	1	1	1	1	0	1	1	0	1	1	0	1	1	1	1	1	1	1	1	1	1	1	1	1	1	1	1	1	1	1	1	1	0	1	0	0	1	1	5
N_C7	Chitwan	2	1	0	2	2	6	5	1	1	1	1	1	1	0	1	1	1	1	1	1	1	1	1	1	1	1	1	1	1	1	1	1	1	1	1	1	1	1	0	1	1	0	1	0	0	1	1	5
N_C8	Chitwan	2	1	1	2	3	5	5	1	1	1	1	1	1	0	1	1	1	1	1	1	1	1	1	1	1	1	1	1	1	1	1	1	1	1	1	1	1	1	0	1	1	1	1	1	1	1	1	5
N_C9	Chitwan	2	0	0	2	3	5	5	1	1	1	1	1	0	0	1	1	0	1	1	1	1	1	1	1	1	1	1	1	1	1	1	1	0	1	1	1	1	0	1	1	1	1	1	1	0	1	1	5
N_C10	Chitwan	2	0	1	3	3	5	5	1	1	1	1	1	0	0	1	1	0	1	1	1	1	1	1	1	1	0	1	1	1	1	1	1	0	0	1	1	0	0	0	1	0	1	0	0	0	1	1	5
N_C11	Chitwan	2	0	0	3	2	5	5	1	1	1	1	1	0	0	0	1	1	1	1	1	1	1	1	1	1	1	1	1	1	1	1	1	1	1	1	1	1	1	0	1	1	0	0	1	0	1	1	5
N_C12	Chitwan	2	1	0	2	2	5	5	1	1	1	1	1	0	0	1	1	0	1	1	1	1	1	1	1	1	1	1	1	1	1	1	1	1	1	1	1	1	1	1	1	1	1	1	0	1	1	1	5
N_C13	Chitwan	2	0	1	2	3	5	5	1	1	1	1	1	0	0	1	1	0	1	1	1	1	1	1	1	1	1	1	1	1	1	1	1	1	1	1	1	1	1	0	1	1	1	1	0	0	0	1	5
N_C14	Chitwan	2	1	1	2	2	4	5	1	1	1	1	1	1	0	1	1	1	1	1	1	1	1	1	1	1	1	1	1	1	1	1	1	1	1	1	1	1	1	1	1	0	0	0	0	0	0	0	5
N_C15	Chitwan	2	0	0	2	2	4	5	1	1	1	1	1	0	0	1	1	0	1	0	0	1	1	1	1	1	1	1	1	1	1	1	1	1	1	1	1	1	0	0	1	1	1	1	1	1	1	1	5
N_C16	Chitwan	2	1	1	3	2	5	5	1	1	1	1	1	0	0	1	1	0	1	1	1	1	1	1	1	1	0	1	1	1	1	1	1	0	0	1	1	0	0	0	1	0	1	0	0	0	1	1	5
N_C17	Chitwan	2	1	1	3	5	4	5	1	1	1	1	1	1	0	1	1	0	1	1	1	1	1	1	1	1	1	1	1	1	1	1	1	1	1	1	1	1	1	0	1	1	1	0	1	0	0	1	5
N_C18	Chitwan	2	0	0	3	2	4	5	1	1	1	1	1	0	0	1	1	0	1	1	1	1	1	1	1	1	1	1	1	1	1	1	1	1	1	1	1	1	1	0	1	1	0	1	0	0	1	1	2
N_C19	Chitwan	2	1	1	3	2	4	5	1	1	1	1	1	1	0	1	1	0	1	1	1	1	1	1	1	1	1	1	1	1	1	1	1	1	1	1	1	1	1	1	1	0	1	0	1	0	1	1	5
N_C20	Chitwan	2	0	0	2	2	5	5	1	1	1	1	1	0	1	1	1	0	1	1	0	1	1	1	1	1	1	1	1	1	1	1	1	1	1	1	1	1	1	1	1	0	1	1	0	1	1	1	3
N_C21	Chitwan	2	1	1	2	3	4	4	1	1	1	1	1	0	0	1	1	0	1	1	1	1	1	1	1	1	1	1	1	1	1	1	1	1	1	1	1	1	1	0	1	1	1	1	1	1	1	1	5
N_C22	Chitwan	2	0	0	3	2	5	5	1	1	1	1	1	0	0	0	1	0	1	0	0	1	1	1	1	1	1	1	1	1	1	1	1	1	1	1	1	1	1	1	1	1	1	1	0	1	1	1	5
N_C23	Chitwan	2	0	1	2	2	6	5	1	1	1	1	1	0	0	1	1	0	1	1	0	1	1	1	1	1	1	1	1	1	1	1	1	1	1	1	0	1	1	0	1	1	1	1	1	1	1	1	3
N_C24	Chitwan	2	1	1	2	2	4	5	1	1	1	1	1	0	0	1	1	0	1	1	1	1	1	1	1	1	1	1	1	1	1	1	1	1	1	1	1	1	1	0	1	1	1	1	1	0	0	1	5
N_C25	Chitwan	2	1	0	7	5	2	5	1	1	1	1	1	0	0	1	1	1	1	1	1	1	1	1	1	1	1	1	1	1	1	1	1	1	1	1	1	1	1	1	1	1	1	0	0	0	0	1	5
N_C26	Chitwan	2	0	0	3	2	6	5	1	1	1	1	1	1	0	1	1	0	1	1	1	1	1	1	1	1	1	1	1	1	1	1	1	1	1	1	1	1	1	0	1	1	0	1	0	1	0	1	5
N_C27	Chitwan	2	1	1	2	3	6	5	1	1	1	1	1	0	0	1	1	0	1	1	1	1	1	1	1	1	1	1	1	1	1	1	1	1	1	1	1	0	1	0	1	1	1	0	0	0	0	1	5
N_C28	Chitwan	2	1	1	7	2	4	5	1	1	1	1	1	1	0	1	1	1	1	1	1	1	1	1	1	1	1	1	1	1	1	1	1	1	1	1	1	1	1	1	1	1	1	1	1	1	1	1	5
N_C29	Chitwan	2	1	1	2	2	5	5	1	1	1	1	1	0	0	1	1	1	1	1	1	1	1	1	1	1	1	1	1	1	1	1	1	1	1	1	1	1	1	0	1	1	1	1	0	0	1	1	5
N_C30	Chitwan	2	1	1	2	4	4	5	1	1	1	1	1	0	0	1	1	1	1	1	1	1	1	1	1	1	1	1	1	1	1	1	1	1	1	1	1	1	1	1	1	1	0	0	0	0	0	1	5
N_C31	Chitwan	2	0	1	1	4	5	5	1	1	1	1	1	1	0	1	1	0	1	1	1	1	0	1	1	1	1	1	1	1	1	1	1	0	1	1	1	0	1	1	1	1	1	1	0	0	1	0	3
N_C32	Chitwan	2	1	1	3	2	4	5	1	1	1	1	1	1	0	1	1	0	1	1	1	1	1	1	1	1	1	1	1	1	1	1	1	1	1	1	1	0	1	0	1	1	0	0	0	0	0	1	5
N_C33	Chitwan	2	0	0	2	2	4	5	1	1	1	1	1	0	0	1	1	1	1	1	1	1	1	1	1	1	1	1	1	1	1	1	1	1	1	1	1	1	1	1	1	1	1	1	1	1	1	1	5
N_C34	Chitwan	2	1	1	2	4	4	5	1	1	1	1	1	1	0	1	1	1	1	1	1	1	1	1	1	1	1	1	1	1	1	1	1	0	1	0	1	1	0	0	1	1	0	0	0	0	1	1	5
N_C35	Chitwan	2	1	0	2	1	4	4	1	1	1	1	1	1	0	1	1	1	1	1	1	1	1	1	1	1	1	1	1	1	1	1	1	1	1	1	1	1	1	0	1	1	0	0	0	0	0	1	5
N_C36	Chitwan	2	0	0	2	2	5	5	1	1	1	1	1	0	0	1	1	1	1	1	1	1	1	1	1	1	1	1	1	1	1	1	1	0	1	1	0	1	1	0	1	1	0	0	0	0	1	1	5
N_C37	Chitwan	2	1	1	2	2	5	5	1	1	1	1	1	0	0	1	1	0	1	0	0	1	1	1	1	1	1	1	1	1	1	1	1	1	1	1	1	1	1	1	1	1	0	1	1	1	1	1	5
N_C38	Chitwan	2	1	1	6	3	4	5	1	1	1	1	1	0	0	1	1	0	1	1	1	1	1	1	1	1	1	1	1	1	1	1	1	1	1	1	1	1	1	0	1	1	0	1	0	1	1	1	5
N_C39	Chitwan	2	1	1	2	3	6	5	1	1	1	1	1	1	0	1	1	1	1	1	0	1	1	1	1	1	1	1	1	1	1	1	1	1	1	1	1	1	1	0	1	1	1	1	1	1	1	1	5
N_C40	Chitwan	2	1	1	2	3	4	5	1	1	1	1	1	0	0	1	1	0	1	1	0	1	1	1	1	1	1	1	1	1	1	1	1	0	1	1	0	0	0	1	1	1	0	0	0	0	1	1	5
N_C41	Chitwan	2	1	1	3	2	5	5	1	1	1	1	1	1	0	0	1	1	1	1	0	1	1	0	1	1	1	1	1	1	1	1	1	0	0	1	0	1	0	0	1	1	1	0	0	0	1	1	4
N_C42	Chitwan	2	1	1	3	3	5	5	1	1	1	1	1	1	1	1	1	1	1	1	1	1	1	0	1	1	1	1	1	1	1	1	1	0	0	1	0	1	0	0	1	0	1	0	0	0	0	1	4
N_C43	Chitwan	2	1	1	3	4	4	5	1	1	1	1	1	1	0	0	1	1	1	1	0	1	1	0	1	1	1	1	1	1	1	1	1	0	1	1	0	0	1	0	0	0	0	0	0	0	0	0	5
N_C44	Chitwan	2	0	1	2	3	5	5	1	1	1	1	1	1	0	1	1	0	1	0	0	1	1	1	1	1	1	1	1	0	1	1	1	1	1	1	1	1	0	1	1	1	1	1	1	1	1	1	5
N_C45	Chitwan	2	0	1	3	2	5	5	1	1	1	1	1	1	0	1	1	0	1	1	1	1	1	1	1	1	1	1	1	1	1	1	1	1	1	1	1	1	1	1	1	1	1	1	1	1	1	1	5
N_C46	Chitwan	2	0	0	3	2	5	5	1	1	1	1	1	0	0	0	1	0	1	1	1	1	1	1	1	1	1	1	1	1	1	1	1	1	1	1	1	1	1	0	1	0	1	1	1	1	1	1	5
N_C47	Chitwan	2	1	1	3	4	1	5	1	1	1	1	1	1	0	1	1	1	1	1	1	1	1	1	1	1	1	1	1	1	1	1	1	1	1	1	1	1	1	0	1	1	1	0	1	0	1	1	5
N_C48	Chitwan		1	0	2	2	5	5	1	1	1	1	1	0	0	1	1	1	1	1	1	1	1	1	1	1	1	1	1	1	1	1	1	1	1	1	1	1	1	0	1	1	1	1	1	1	1	1	5
N_C49	Chitwan	2	1	0	3	2	5	5	1	1	1	1	1	0	0	1	0	1	1	1	1	1	1	1	1	1	1	1	1	1	1	1	1	1	1	1	1	1	0	0	1	1	1	0	1	1	1	1	3
N_C50	Chitwan	2	1	1	3	3	5	5	1	1	1	1	1	0	0	1	1	1	1	1	1	1	1	1	1	1	1	1	1	1	1	1	1	1	1	1	1	1	1	0	1	1	1	1	1	1	0	1	5
N_C51	Chitwan	2	0	1	3	3	5	5	1	1	1	1	1	0	0	1	1	1	1	1	1	1	1	1	1	1	1	1	1	1	1	1	1	0	1	1	1	1	0	0	1	1	1	1	0	0	1	1	5
N_C52	Chitwan	2	0	1	4	2	5	4	1	1	1	1	1	0	0	1	1	0	1	1	1	1	1	1	1	1	1	1	1	1	1	1	1	0	1	1	1	0	0	0	1	1	0	0	0	1	0	1	5
N_C53	Chitwan	2	0	1	4	2	3	4	1	1	1	1	1	1	0	1	1	0	1	1	1	1	1	1	1	1	1	1	1	1	1	1	1	1	1	1	1	1	1	0	1	1	0	1	0	0	0	1	5
N_C54	Chitwan	2	0	1	1	2	4	5	1	1	1	1	1	1	1	1	1	1	1	1	1	1	1	1	1	1	1	1	1	1	1	1	1	0	1	1	1	0	0	0	0	1	1	1	0	0	1	1	5
N_C55	Chitwan	2	1	1	3	3	5	5	1	1	1	1	1	0	0	1	1	0	1	1	1	1	1	1	1	1	1	1	1	1	1	1	1	1	1	1	1	1	1	0	1	1	0	0	0	0	1	1	5
N_C56	Chitwan	2	0	0	4	2	3	5	1	1	1	1	1	0	0	1	1	0	1	1	1	1	1	1	1	1	1	1	1	1	1	1	1	0	1	1	1	1	0	0	1	1	1	1	0	0	0	1	5
N_C57	Chitwan	2	1	1	2	2	5	5	1	1	1	1	1	0	0	1	1	0	1	1	1	1	1	1	1	1	1	1	1	1	1	1	1	1	1	1	1	1	1	0	1	1	1	1	0	0	1	1	5
N_C58	Chitwan	2	0	0	2	1	5	1	1	1	0	0	0	0	0	0	0	1	0	0	0	1	1	1	1	1	1	1	0	1	1	0	0	1	1	0	0	1	0	1	1	0	1	0	1	0	0	1	3
N_C59	Chitwan	2	1	1	3	2	5	5	1	1	1	1	1	1	0	1	1	0	1	1	1	1	1	1	1	1	1	1	1	1	1	1	1	0	1	1	1	1	0	1	1	1	0	0	0	0	1	1	5
N_C60	Chitwan	2	1	1	3	2	4	5	1	1	1	1	1	0	0	1	1	1	1	1	1	1	1	1	1	1	1	1	1	1	1	1	1	1	1	1	1	1	1	0	1	1	1	1	1	0	1	1	5
N_C61	Chitwan	2	1	1	1	2	5	5	1	1	1	1	1	0	0	1	1	0	1	1	1	1	1	1	1	1	1	1	1	1	1	1	1	1	1	1	1	1	1	0	1	1	1	1	1	0	1	1	5
N_C62	Chitwan	2	1	0	1	1	5	4	1	1	1	1	1	0	0	1	1	0	1	1	1	1	1	1	1	1	1	1	1	1	1	1	1	0	1	1	1	1	0	0	1	1	0	1	1	0	0	1	5
N_C63	Chitwan	2	1	1	2	3	5	5	1	1	1	1	1	0	0	1	1	0	1	1	1	1	1	1	1	1	1	1	1	1	1	1	1	0	1	1	1	1	0	0	1	1	1	1	0	0	1	1	5
N_C64	Chitwan	2	0	0	1	2	5	5	1	1	1	1	1	0	0	1	1	0	1	1	1	1	1	1	1	1	1	1	1	1	1	1	1	0	1	1	1	1	0	0	1	1	1	1	0	0	1	1	5
N_C65	Chitwan	2	1	0	2	2	5	5	1	1	1	1	1	0	0	1	1	0	1	1	1	1	1	1	1	1	1	1	1	1	1	1	1	0	1	1	1	0	0	0	1	1	0	1	0	0	1	1	4
N_C66	Chitwan	2	1	0	7	2	5	5	1	1	1	1	1	0	0	1	1	1	1	1	1	1	1	1	1	1	1	1	1	1	1	1	1	0	1	1	1	1	0	0	1	1	0	0	1	0	1	1	5
N_Kas 1	Kaski	1	1	1	2	4	4	5	1	1	1	1	1	1	0	1	1	0	1	0	0	1	1	1	1	1	1	1	1	1	1	1	1	1	1	1	1	0	1	1	1	1	1	1	1	1	1	1	5
N_Kas 2	Kaski	1	1	1	2	2	6	5	1	1	1	1	1	1	0	1	1	0	1	0	1	1	1	1	1	1	1	0	1	1	1	1	1	1	1	1	1	0	1	1	1	1	1	1	1	1	1	1	3
N_Kas 3	Kaski	2	1	1	3	3	5	5	1	1	1	1	1	1	0	1	1	0	1	1	1	1	1	1	1	1	1	1	1	1	1	1	1	0	1	0	0	1	0	1	1	1	1	1	1	1	1	1	5
N_Kas 4	Kaski	2	1	0		2	5	5	1	1	1	1	1	1	0	1	1	0	1	0	0	1	1	1	1	1	1	1	1	1	1	1	1	0	1	0	0	0	0	0	0	0	1	1	1	0	1	1	4
N_Kas 5	Kaski	2	0	1	6	3	3	2	0	0	0	0	0	0	0	0	0	0	0	0	0	1	1	1	1	1	1	1	1	1	1	1	1	0	1	0	0	0	0	0	0	0	0	0	0	0	0	0	4
N_Kas 6	Kaski	2	1	1	3	2	5	5	1	1	1	1	1	1	1	0	1	1	0	1	1	1	1	1	1	1	1	1	1	1	1	1	1	1	1	1	1	1	1	1	1	1	1	1	1	1	1	1	4
N_Kas 7	Kaski	2	1	1	7	4	4	5	1	0	1	1	0	0	0	1	1	0	1	1	0	1	1	1	1	1	1	1	1	1	1	1	1	0	0	0	0	0	0	0	0	1	0	1	0	0	1	1	3
N_Kas 8	Kaski	2	1	0	3	2	5	5	1	1	1	1	0	1	0	1	1	0	1	0	0	1	1	1	1	1	1	1	1	1	1	1	1	1	1	1	1	1	1	1	1	1	0	1	0	0	1	1	4
N_Kas 9	Kaski	2	1	1	2	3	6	5	1	1	1	1	1	0	0	1	1	0	1	1	0	1	1	1	1	1	1	1	1	1	1	1	1	1	1	0	0	0	1	0	0	1	1	1	0	0	0	1	5
N_Kas 10	Kaski	2	1	1	3	5	5	5	1	1	1	1	1	1	1	1	1	1	1	1	1	1	1	1	1	1	1	1	1	1	1	1	1	1	1	1	1	1	1	1	1	1	1	1	1	1	1	1	4
N_Kas 11	Kaski	2	0	0	3	2	5	5	1	1	1	1	1	1	0	1	1	0	1	1	0	1	1	1	1	1	1	1	1	1	1	1	1	1	1	1	1	1	1	0	1	1	1	1	1	0	1	1	5
N_Kas 12	Kaski	2	1	1	2	4	4	5	1	1	1	1	1	0	0	1	1	0	1	1	0	1	1	1	1	1	1	0	1	1	1	1	1	1	0	1	1	0	1	0	1	1	1	1	1	0	1	1	3
N_Kas 13	Kaski	2	1	1	7	4	4	5	1	1	1	1	1	1		1	1		1			1	1	1	1	1	1	0	1	1	1	1	1	0	1	0	0	0	0	1	0	0	1	0	0	0	0	1	4
N_Kas 14	Kaski	2	1	0	7	1	5	5	1	1	1	1	1			1	1				1	1	1	1	1	1	1	1	1	1	1	1	1	0	1	1	0	0	0	1	1	0	1	0	0	0	1	1	5
N_Kas 15	Kaski	2	1	1	3	4	1	1	1	1	1	1	1	1	0	1	1	0	1	1	1	1	1	1	1	1	1	1	1	1	0	1	1	0	0	0	0	1	0	1	1	1	1	1	0	0	1	1	1
N_Kas 16	Kaski	2	1	1	7	5	4	5	1	1	1	1	1	0	1	1	0	1	1	0	1	1	1	1	1	1	1	1	1	1	1	1	1	1	1	1	0	1	1	1	1	1	1	1	1	1	1	1	5
N_Kas 17	Kaski	2	1	1	8	5	1	1	1	1	1	1	1	0	0	1	1	0	1	0	0	1	1	1	1	1	1	0	1	1	1	1	1	0	0	0	0	0	0	0	1	1	0	1	0	0	1	0	5
N_Kas 18	Kaski	2	1	1	2	2	4	4	1	1	1	1	1	0	0	1	1	0	1	0	0	1	1	1	1	1	1	1	1	1	1	1	1	0	1	0	0	0	0	1	0	0	1	0	0	0	1	1	5
N_Kas 19	Kaski	2	0	1		4	5	5	1	1	1	1	1	1	1	0	1	1	0	1	1	1	1	1	1	1	1	1	0	1	1	1	1	1	1	1	1	1	1	0	1	1	1	1	1	1	1	1	5
N_Kas 20	Kaski	2	1	1		3	3	5	1	1	1	1	1	1	1	1	1	1	1	1	1	1	1	1	1	1	1	1	1	1	1	1	1	1	1	1	1	1	1	1	0	1	1	0	0	0	1	1	5
N_Kas 21	Kaski	2	0	1	7	5	4	5	1	1	1	1	1	1	1	1	1	0	1	1	1	1	1	1	1	1	1	1	1	1	1	1	1	1	0	1	1	1		1	1	1	1	0	0	0	1	1	5
N_Kas 22	Kaski	2	1	1	7	4	4	5	1	1	1	1	1	0	0	1	1	0	1	0	0	1	1	1	1	1	1	1	1	1	1	1	1	1	1	0	1	1	1	0	1	1	1	1	1	1	1	1	5
N_Kas 23	Kaski	2	1	1	6	3	4	3	1	1	1	1	1	1	0	1	1	0	0	0	0	1	1	1	1	1	1	1	1	1	1	1	1	1	1	1	1	0	0	0	1	1	1	1	1	1	1	1	4
N_Kas 24	Kaski	2	1	1	3	3	4	5	1	1	1	1	1	1	0	1	1	0	1	1	1	1	1	1	1	1	1	1	1	1	1	1	1	1	1	1	1	1	1	1	1	1	1	1	1	1	1	1	5
N_Kas 25	Kaski	2	0	1	3	2	5	5	1	1	1	1	1	0	0	1	1	0	1	1	0	1	1	1	1	1	1	1	1	1	1	1	1	1	1	0	1	1	1	1	1	1	1	1	1	1	1	1	4
N_Kas 26	Kaski	2	1	1		3	4	5	1	1	1	1	1	0	0	1	1	0	1	0	0	1	1	1	1	1	1	0	1	1	1	1	1	1	1	0	0	1	0	0	0	1	1	1	0	0	1	1	5
N_Kas 27	Kaski	2	0	0	2	2	6	5	1	1	1	1	1	0	0	1	1	0	1	0	0	1	1	1	1	1	1	1	1	1	1	1	1	1	1	1	1	1	1	1	1	1	1	1	1	1	1	1	4
N_Kas 28	Kaski	2	1	1	2	2	5	5	1	1	1	1	1	0	0	1	1	0	1	1	0	1	1	1	1	1	1	1	1	1	1	1	1	1	1	1	1	0	1	1	1	1	1	0	1	1	0	1	4
N_Kas 29	Kaski	2	1	1	1	3	3	4	1	1	1	1	1	0	0	1	1	0	1	1	1	1	1	1	1	1	1	1	1	1	1	1	1	1	1	1	0	1	1	0	1	1	1	1	1	0	1	1	5
N_Kas 30	Kaski	2	1	1		3	4	4	1	1	1	1	1	1	0	1	1	0	1	0	0	1	1	1	1	1	1	0	1	1	1	1	1	1	1	1	1	1	1	0	1	1	1	1	1	0	1	1	4
N_Kas 31	Kaski	2	1	1	1	5	3	5	1	1	1	1	1	1	0	1	1	1	1	1	1	0	1	1	1	1	0	1	1	1	1	0	1	1	1	1	1	1	1	0	1	1	1	1	1	0	1	1	4
N_Kas 32	Kaski	1	0	1	1	4	4	5	1	1	1	1	1	1	0	1	1	0	1	1	0	1	1	1	1	1	1	0	1	1	1	1	1	1	1	1	0	1	1	1	1	1	1	1	1	0	1	1	4
N_Kas 33	Kaski	1	0	1	3	5	4	4	1	1	1	1	1	1	0	1	1	0	1	1	1	1	1	1	1	1	1	1	1	1	1	1	1	1	1	1	1	1	1	1	1	1	1	1	1	1	1	1	4
N_Kas 34	Kaski	1	1	1	3	5	1	5	1	0	0	1	0	0	1	1	0	1	0	1	1	1	1	1	1	1	0	1	1	1		0	0	0	0	0	0	0	0	0	1	1	1	1	1	1	1	1	5
N_Kas 35	Kaski	1	1	0	2	2	5	5	1	1	1	1	1	1	0	1	1	0	1	0	1	1	1	1	1	1	1	1	1	1	1	1	1	1	1	1	0	1	1	1	0	1	1	1	1	1	1	1	5
N_Kas 36	Kaski	2	1	1	1	5	1	1	1	1	1	1	1	0	0	1	1	0	1	0	1	1	1	1	1	1	1	0	1	1	1	1	1	0	1	1	1	1	0	0	1	1	1	1	1	0	1	1	5
N_Kas 37	Kaski	2	1	1	1	3	3	2	1	1	1	0	1	0	0	1	1	0	1	1	1	1	1	1	1	1	1	1	1	1	1	1	1	1	1	1	0	1	0	1	1	1	1	1	1	1	1	1	5
N_Kas 38	Kaski	2	0	0	2	2	5	5	1	1	1	1	1	0	0	1	1	0	1	1	0	1	1	1	1	1	1	0	1	1	1	1	1	1	0	1	0	1	1	1	1	1	1	1	1	1	1	1	3
N_Kas 39	Kaski	2	1	1	1	4	4	5	1	1	1	1	1	0	0	1	1	0	1	1	0	1	1	1	1	1	1	0	1	1	1	1	1	1	1	0	0	1	0	1	1	1	1	0	1	0	1	0	4
N_Kas 40	Kaski	2	1	1	2	5	1	5	1	1	0	1	1	0	0	1	1	0	1	0	0	1	1	1	1	1	1	0	1	1	1	1	1	0	0	0	0	0	0	0	0	0	0	0	0	0	0	0	5
N_Kas 41	Kaski	2	1	1	3	5	3	5	1	1	1	1	1	0	0	1	1	0	1	1	0	1	1	1	1	1	1	0	1	1	1	1	1	0	0	0	0	0	0	0	1	0	1	1	0	1	0	1	3
N_Kas 42	Kaski	1	0	1	1	5	3	1	1	1	0	0	1	0	0	1	1	0	1			1	1	1	1	1	1	1	1	1	0	1	1	0	0	0	0	0	0	0	1	1	1	1	1	0	1	1	4
N_Kas 43	Kaski	1	1	1		5	1	1	1	1	1	1	1	0	0	1	1	0	1	0	0	1	1	1	1	1	1	0	1	1	1	1	1	0	1	0	0	0	0	0	1	1	1	0	0	0	1	1	5
N_Kas 44	Kaski	1	0	1	2	5	2	5	1	1	1	1	1	0	0	1	1	0	1	0	0	1	1	1	1	1	1	0	1	1	1	1	1	0	0	0	0	0	0	0	1	1	0	1	1	0	1	1	5
N_Kas 45	Kaski	1	1	1	2	3	6	5	1	1	1	1	1	0	0	1	1	0	1	1	0	1	1	1	1	1	1	0	1	1	1	1	1	1	1	1	1	0	1	1	1	1	1	1	1	1	1	1	3
N_Kas 46	Kaski	1	0	1	2	3	6	5	1	1	1	1	1	1	0	1	1	0	1	1	0	1	1	1	1	1	1	1	1	1	1	1	1	1	1	1	1	1	1	1	1	1	1	1	1	1	1	1	4
N_Kas 47	Kaski	1	0	0	3	2	6	5	1	1	1	1	1	0	0	1	1	0	1	0	0	1	1	1	1	1	1	1	1	1	1	1	1	1	1	0	1	1	1	1	1	1	1	1	1	1	1	1	3
N_Kas 48	Kaski	1	0	0	8	2	5	5	1	1	1	1	1	0	0	1	1	0	1	0	0	1	1	1	1	1	1	1	1	1	1	1	1	1	1	0	0	1	1	1	1	1	0	0	1	0	1	1	3
N_Kas 49	Kaski	2	1	0	1	2	6	5	1	1	1	1	1	0	0	1	1	0	1	1	0	1	1	1	1	1	1	1	1	1	1	1	1	1	1	0	1	1	1	1	1	1	1	1	1	1	1	1	5
N_Kas 50	Kaski	2	0	1	2	5	5	5	1	1	1	1	1	0	0	1	1	0	1	1	0	1	1	1	1	1	1	1	1	1	1	1	1	1	1	1	1	1	1	1	1	1	1	1	1	1	1	1	3
N_Kas 51	Kaski	2	0	0	3	2	5	5	1	1	1	1	1	0	0	1	1	0	1	1	0	1	1	1	1	1	1	1	1	1	1	1	1	1	1	1	1	1	1	1	1	1	1	1	1	1	1	1	3
N_Kas 52	Kaski	2	0	1	3	4	4	5	1	1	1	1	1	1	0	1	1	0	1	1	0	1	1	1	1	1	1	0	1	1	1	1	1	1	0	1	1	0	1	0	1	1	1	1	1	1	1	1	3
N_Kas 53	Kaski	2	0	1	2	4	6	5	1	1	1	1	1	1	0	1	1	0	1	1	1	1	1	1	1	1	1	1	1	1	1	1	1	1	1	0	1	1	1	1	1	1	1	1	1	1	1	1	3
N_Kas 54	Kaski	2	1	0	2	2		5	1	1	1	1	1	1	0	1	1	0	1	1	1	1	1	1	1	1	1	1	1	1	1	1	1	1	1	1	1	1	1	1	0	1	1	1	1	1	1	1	5
N_Kas 55	Kaski	2	1	1	6	3	3	5	1	1	1	1	1	1	1	1	1	0	1	1	0	1	1	1	1	1	1	1	1	1	1	1	1	1	0	0	1	1	0	1	1	1	1	1	1	1	1	1	5
N_Kas 56	Kaski	2	1	1	2	5	1	5	1	1	1	1	1	1	0	1	1	0	1	1	0	1	1	1	1	1	1	1	1	1	1	0	1	0	1	0	0	0	1	0	0	1	0	1	1	0	1	1	4
N_R1	Rupandehi	2	0	1	2	2	4	3	1	1	0	0	1	0	0	0	1	0	1	0	0	1	1	1	1	1	1	1	0	1	1	1	1	0	0	0	0	0	0	0	1	1	1	1	1	1	1	1	4
N_R2	Rupandehi	2	0	1	3	3	4	4	1	1	0	0	0	0	0	1	0	0	1	0	0	1	1	1	1	1	0	1	1	1	1	1	1	1	0	0	0	1	1	0	1	1	1	0	0	1	0	1	4
N_R3	Rupandehi	2	0	1	1	2	4	4	1	1	0	1	1	0	0	1	1	0	0	0	0	1	1	1	1	1	1	0	1	1	0	1	1	0	0	0	0	1	0	0	0	1	1	1	1	1	0	1	3
N_R4	Rupandehi	2	1	1	2	3	2	2	1	1	1	0	1	0	0	1	1	0	1	0	1	1	1	1	1	1	1	1	1	1	0	1	1	0	0	0	0	1	0	0	0	1	1	1	1	0	1	1	5
N_R5	Rupandehi	2	1	0	6	2	4	1	1	1	1	1	1	0	0	0	1	0	1	0	1	1	1	1	1	1	1	0	1	1	0	1	1	0	1	0	0	1	0	0	0	0	1	1	1	0	1	1	5
N_R6	Rupandehi	2	1	1	2	3	4	4	1	1	1	1	1	0	0	1	1	0	1	1	0	1	1	1	1	1	1	0	0	1	1	1	1	0	0	0	0	0	0	1	1	1	1	1	1	0	1	1	5
N_R7	Rupandehi	2	0	1	4	5	3	2	1	1	1	0	1	0	0	1	0	0	1	1	1	1	1	1	1	1	1	0	0	1	1	1	0	0	0	0	0	0	0	0	1	0	1	0	1	0	1	1	4
N_R8	Rupandehi	2	0	1	2	3	4	4	1	1	1	1	1	0	0	0	0	0	1	1	0	1	1	1	1	1	1	1	1	1	1	1	1	0	1	1	1	0	0	0	0	0	1	1	1	0	1	1	4
N_R9	Rupandehi	2	0	1	3	3	4	5	1	1	0	1	1	0	0	0	1	0	1	0	0	1	1	1	1	1	1	1	1	1	1	1	1	0	0	0	0	0	0	0	0	0	1	1	1	1	1	1	4
N_R10	Rupandehi	2	1	1	2	2	5	5	1	1	1	1	1	0	0	1	1	0	1	1	0	1	1	1	1	1	1	1	1	1	1	1	1	0	0	0	0	1	0	1	1	1	1	1	0	0	1	1	5
N_R11	Rupandehi	2	0	0	1	2	4	5	1	1	1	1	0	0	0	1	1	0	1	0	0	1	1	1	1	0	1	0	1	1	1	1	1	0	1	0	0	0	0	0	1	1	1	1	1	0	1	1	3
N_R12	Rupandehi	2	1	1	1	5	2	3	1	1	0	1	1	1	0	1	1	0	1	1	0	1	1	1	1	1	1	1	1	1	1	1	1	0	0	0	0	0	0	0	1	1	1	1	1	1	1	1	3
N_R13	Rupandehi	2	0	0	2	1	4	4	1	1	1	1	1	0	0	1	0	0	1	1	0	1	1	1	1	1	1	1	1	1	1	1	1	0	0	0	0	1	0	0	1	0	1	0	0	0	0	1	4
N_R14	Rupandehi	2	1	1	3	5	3	5	1	1	0	0	0	0	0	0	0	0	1	0	0	1	1	1	1	1	1	0	1	1	1	1	1	0	1	1	0	1	0	0	0	1	0	1	1	0	1	1	5
N_R15	Rupandehi	2	1	1	1	4	4	2	1	1	1	1	1	0	0	0	0	0	1	1	0	1	1	1	1	1	1	1	1	1	1	1	1	0	0	0	0	0	0	0	0	1	1	0	0	0	1	1	5
N_R16	Rupandehi	2	0	0	1	2	4	3	1	1	1	1	1	0	0	1	0	0	1	1	0	1	1	1	1	1	1	1	1	1	1	1	1	0	1	0	0	0	0	0	1	1	1	1	1	1	1	1	5
N_R17	Rupandehi	2	0	1	2	2	5	5	1	1	1	1	1	0	0	1	1	0	1	1	1	1	1	1	1	1	1	1	1	1	1	1	1	1	1	1	1	1	0	1	1	1	1	1	1	1	1	1	5
N_R18	Rupandehi	2	0	0	2	2	4	4	1	1	1	1	1	1	0	1	1	0	1	1	0	1	1	1	1	1	1	1	1	1	1	1	1	1	1	1	1	1	0	1	1	1	0	0	0	0	1	1	5
N_R19	Rupandehi	2	0	0	2	2	4	4	1	1	1	1	1	0	0	0	1	0	1	1	0	1	1	1	1	1	1	1	1	1	1	1	1	0	0	0	0	0	0	0	1	1	1	0	0	0	1	1	5
N_R20	Rupandehi	2	1	0	5	1	3	4	1	1	1	1	1	0	0	1	1	0	1	1	0	1	1	1	1	1	1	1	1	1	1	1	1	0	0	0	0	0	0	0	0	0	1	0	0	0	1	1	4
N_R21	Rupandehi	2	1	1	6	2	3	4	1	1	1	1	1	1	0	1	1	0	1	1	1	1	1	1	1	1	1	1	1	1	1	1	1	0	0	0	0	0	0	1	1	1	1	1	1	0	1	1	5
N_R22	Rupandehi	2	0	1	3	5	4	3	1	1	1	0	0	0	0	1	1	0	1	1	0	1	1	1	1	1	1	0	1	1	1	1	1	0	1	1	0	0	0	0	1	0	1	0	1	0	1	1	4
N_R23	Rupandehi	2	0	1	2	4	3	4	1	1	1	0	1	0	0	1	0	0	1	1	0	1	1	1	1	1	1	0	1	1	1	1	1	0	0	0	0	1	0	0	1	1	1	1	1	0	1	1	5
N_R24	Rupandehi	2	1	1	2	3	4	4	1	1	1	1	1	0	0	1	1	0	1	0	0	1	1	1	1	1	1	0	1	1	0	1	1	0	1	0	1	0	0	0	1	1	1	1	1	0	1	1	5
N_R25	Rupandehi	2	0	1	6	3	4	5	1	1	0	0	1	0	0	1	1	0	1	1	0	1	1	1	1	1	1	0	1	1	1	1	1	0	0	1	0	0	0	1	1	1	1	1	1	0	1	1	3
N_R26	Rupandehi	2	0	1	6	2	3	2	1	1	1	1	1	0	0	0	1	0	1	0	0	1	1	1	1	1	1	0	1	1	1	1	1	0	1	1	0	1	0	0	1	1	1	1	1	0	1	1	5
N_R27	Rupandehi	2	0	1	4	3	2	2	1	0	0	0	0	0	0	1	0	0	1	0	0	1	1	1	1	1	1	1	1	1	1	1	1	0	0	0	0	1	0	0	0	0	1	1	1	0	1	1	3
N_R28	Rupandehi	2	0	1	1	2	5	1	1	1	1	1	1	0	0	1	1	0	1	1	0	1	1	1	1	1	1	1	1	1	1	1	1	0	1	1	0	1	0	1	1	1	1	1	1	1	1	1	4
N_R29	Rupandehi	2	0	1	2	3	4	4	1	1	1	1	1	1	0	0	1	1	1	1	0	1	1	1	1	1	1	1	1	1	1	1	1	0	1	1	1	1	0	1	1	1	1	1	1	0	1	1	4
N_R30	Rupandehi	2	1	1	3	2	4	2	1	1	1	1	1	1	0	1	1	0	1	1	1	1	1	1	1	1	1	1	1	1	1	1	1	0	1	0	0	1	0	1	1	1	1	1	1	1	1	1	4
N_R31	Rupandehi	2	0	1	1	5	3	1	1	1	1	1	1	0	1	1	1	1	1	1	0	1	1	1	1	1	1	1	1	1	1	1	1	0	1	0	0	1	0	1	1	1	1	1	1	0	1	1	4
N_R32	Rupandehi	2	1	1	6	5	3	1	1	1	1	1	1	0	0	1	1	0	1	0	0	1	1	1	1	1	1	1	0	0	0	1	1	0	0	0	0	0	0	0	0	1	1	1	1	0	1	1	4
N_R33	Rupandehi	2	0	1	2	2	4	4	1	1	1	1	1	0	0	1	1	0	1	0	0	1	1	1	1	1	0	1	1	0	1	1	1	0	1	0	1	1	0	0	1	0	1	1	1	0	1	1	4
N_R34	Rupandehi	2	0	0	4	1	3	3	1	1	1	1	1	0	0	1	1	0	1	1	0	1	1	1	1	1	1	1	1	1	1	1	1	0	1	1	0	1	0	1	0	0	1	1	1	0	1	1	2
N_R35	Rupandehi	2	0	1	2	4	4	4	1	1	1	1	1	1	0	1	1	0	1	0	0	1	1	1	1	1	1	0	1	1	1	1	1	0	1	1	1	1	0	0	1	1	1	1	1	0	1	1	5
N_R36	Rupandehi	2	1	1	2	3	3	5	1	1	1	1	1	1	0	1	1	1	1	1	0	1	1	1	1	1	1	0	1	1	1	1	1	0	1	0	0	0	0	0	1	1	1	1	1	0	1	1	4
N_R37	Rupandehi	2	0	0		1	4	4	1	0	1	1	1	0	0	1	0	0	1	1	0	1	1	1	1	1	0	1	1	1	1	1	1	1	0	0	0	1	0	1	1	1	1	0	0	0	0	1	4
N_R38	Rupandehi	2	1	1	2	4	5	5	1	1	1	1	1	1	1	1	1		1			1	1	1	1	1	1	1	1	1	1	1	1	1	0	0	0	0	0	0	1	0	0	0	0	0	0	0	3
N_R39	Rupandehi	2	0	1	2	3	4	3	1	1	1	1	0	0	1	1	0	1	1	0	1	1	1	1	1	1	1	1	1	1	1	1		0	1	0	0	1	1	1	1	1	1	1	1	1	1	1	4
N_R40	Rupandehi	2	0	1	3	5	3	5	1	1	1	1	1	0	0	1	1	0	1	0	0	1	1	1	1	1	1	0	1	1	1	1	1	0	0	0	0	0	0	0	1	1	1	1	1	0	1	1	3
N_R41	Rupandehi	2	0	1	3	4	4	5	1	1	1	1	1	0	0	1	1	0	1	1	0	1	1	1	1	1	1	0	1	1	1	1	1	0	0	0	0	1	0	0	1	1	1	1	1	0	1	1	4
N_R42	Rupandehi	2	0	1	2	5	3	2	1	1	1	1	1	0	0	1	1	0	1	0	0	1	1	1	1	1	1	0	1	1	1	1	1	0	0	0	0	1	0	0	1	1	1	1	1	0	1	1	4
N_R43	Rupandehi	2	0	0	3	3	5	5	1	1	1	1	1	0	0	1	1	0	1	1	0	1	1	1	1	1	1	1	1	1	1	1	1	0	0	0	0	1	0	0	1	1	1	1	1	0	1	1	4
N_R44	Rupandehi	2	0	1	3	4	4	5	1	1	1	1	1	0	0	1	1	0	1	1	0	1	1	1	1	1	1	0	1	1	1	1	1	0	1	1	0	1	0	0	1	1	1	1	1	0	1	1	4
N_R45	Rupandehi	2	0	1	2	5	3	5	1	1	1	1	1	0	0	1	1	0	1	1	0	1	1	1	1	1	1	1	1	1	1	1	1	1	1	1	0	1	1	0	1	1	1	1	1	0	1	1	4
N_R46	Rupandehi	2	0	1	2	4	5	5	1		1	1	1				1		1			1	1	1	1	1	1	1	1	1	1	1	1	1	1	1	0	1	1	1	1	1	0	0	0	0	0	1	5
N_R47	Rupandehi	2	0	1	3		4	5	1	1	1	1	1	0	0	1	1	0	1	1	0	1	1	1	1	1	1						1	0	0	0	0	0	0	0	1	1	1	1	1	0	1	1	4
N_R48	Rupandehi	2	0	1	2	5	4	5	1	1	1	1	1	0	0	1	1	0	1	1	0	1	1	1	1	1	1	1	1	1	1	1	1	0	1	1	1	1	0	0	1	1	1	1	1	0	1	1	4
N_R49	Rupandehi	2	1	0	2	1	5	3	1	1	1	1	1	1	0	1	1	0	1	0	0	1	1	1	1	1		0	1	1	1	1	1	1	1	0	0	1	1	1	1	1	1	1	1	0	1	1	4
N_R50	Rupandehi	2	0	1	6	5	4	1	1	1	1	1	1	0	1	1	0	0	1	1	0	1	1	1	1	1	1	0	1	1	0	1	1	1	1	1	1	1	1	0	1	1	1	1	1	0	1	1	4
N_R51	Rupandehi	2	0	1	3	4	3	5	1	1	1	1	1	0	0	1	1	0	1	0	0	1	1	1	1	1	1	1	1	1	1	1	1	0	1	1	0	0	0	1	0	1	1	1	1	0	1	1	3
N_R52	Rupandehi	2	0	1	3	2	5	1	1	1	1	1	1	0	0	1	1	0	1	1	0	1	1	1	1	1	0	1	1	1	1	1	0	0	0	0	0	1	0	0	1	1	0	1	1	0	1	1	4
N_R53	Rupandehi	2	0	1	1	4	4	2	1	1	1	1	1	0	0	1	1	0	1	1	0	1	1	1	1	1	1	1	1	1	1	1	1	1	1	1	1	1	1	1	1	1	1	1	1	0	1	1	4
N_R54	Rupandehi	2	0	0		1	4	5	1	1	1	1	1	0	0	1	1	0	1	1	0	1	1	1	1	1	1	1	1	1	1	1	1	1	1	0	0	1	0	0	1	1	1	1	1	0	1	1	4
N_R55	Rupandehi	2	1	1	1	3	3	2	1	1	1	1	1	1	0	1	1	0	1	1	0	1	1	1	1	1	1	0	1	1	1	1	1	1	1	1	0	1	1	1	1	1	1	1	1	1	1	1	5
N_R56	Rupandehi	2	0	1	1	4	3	5	1	1	1	1	1	0	0	1	1	0	1	1	0	1	1	1	1	1	1	0	1	1	1	1	1	1	1	0	0	1	0	0	1	1	1	1	1	0	1	1	4
N_R57	Rupandehi	2	0	0		2	4	2	1	1	1	1	1	0	0	1	1	0	1	1	0	1	1	1	1	1	1	1	1	1	1	1	1	0	1	0	0	0	0	0	1	0	1	1	1	0	1	1	4
N_R58	Rupandehi	2	1	1	2	5	3	5	1	1	1	1	1	0	0	1	1	0	1	1	1	1	1	1	1	1	1	0	1	1	1	1	1	0	1	0	0	0	0	0	1	1	1	1	1	1	1	1	4
N_R59	Rupandehi	2	1	1	6	5	4	3	1	1	1	1	1	0	0	1	1	0	1	1	0	1	1	1	1	1	1	0	1	1	1	1	1	0	0	0	0	0	0	0	1	1	1	1	1	0	1	1	4
N_R60	Rupandehi	2	1	1	3	4	3	3	1	1	1	1	1	0	0	1	1	0	1	1	0	1	1	1	1	1	1	0	1	1	1	1	1	0	1	0	0	0	0	0	1	1	1	1	1	0	1	1	3
N_R61	Rupandehi	2	1	1	2	4	4	3	1	1	1	1	1	0	0	1	1	0	1	1	0	1	1	1	1	1	1	0	1	1	1	1	1	0	1	0	0	0	0	0	1	1	1	1	0	1	1	1	3
N_R62	Rupandehi	2	0	1	6	5	5	5	1	1	1	1	1	0	0	1	1	0	1	1	0	1	1	1	1	1	1	1	1	1	1	1	1	1	1	0	0	1	1	1	1	1	1	1	1	0	1	1	4
N_R63	Rupandehi	2	1	0	2	2	5	5	1	1	1	1	1	0	0	1	1	0	1	1	1	1	1	1	1	1	1	0	1	1	1	1	1	0	1	0	0	0	0	0	1	1	1	1	1	1	1	1	5
N_R64	Rupandehi	2	1	1	3	5	2	5	1	1	1	1	1	0	0	1	1	0	1	1	0	1	1	1	1	1	1	0	1	1	1	1	1	0	1	0	0	1	0	0	1	1	1	1	1	0	1	1	4
N_R65	Rupandehi	2	0	1	2	5	5	5	1	1	1	1	1	0	0	1	1	0	1	1	1	1	1	1	1	1	1	0	1	0	1	1	1	1	0	0	0	0	1	1	1	1	1	1	1	0	1	1	4
N_R66	Rupandehi	2	1	0	2	1	4		1	1	0	1	0	0	0	1	1	0	1	0	0	1	1	1	1	1	1	1	1	1	1	1	1	1	1	1	1	1	1	1	0	1	1	1	0	0	0	1	4
N_R67	Rupandehi	2	1	1	2	5	4	5	1	1	1	1	1									1	1	1	1	1	1	0	1	1	1	1	1	0	0	0	0	0	0	0	1	1	1	1	1	0	1	1	4
N_R68	Rupandehi	2	1	1	6	5	2	1	1	1	1	1	1	0		1	1	0	1	1	0	1	1	1	1	1	1	0	1	1	1	1	1	0	1	0	0	0	0	0	1	1	1	1	1	0	1	1	4
N_R69	Rupandehi	2	1	1	3	4		2	1	1	1	1	1	1	0	1	1	1	1	1	1	1	1	1	1	1	1	1				1	1	1	0	1	1	0	0	0	1	1	1	1	1	0	0	1	3
N_R70	Rupandehi	2	1	1	2	3	4	5	1	1	1	0	0	0	0	1	1	0	1	1	0	1	1	1	1	1	1	1	1	1	1	1	1	1	1	0	0	0	0	0	1	0	1	0	0	0	0	1	5
N_R71	Rupandehi	2	1	1	7	5	4	5	1	1	1	1	1	1	0	1	1	0	1	1	1	1	1	1	1	1	1	1	1	1	1	1	1	1	1	1	1	1	1	1	1	1	1	1	1	1	1	1	4
N_R 72	Rupandehi	2	0	1	3	3	3	5	1	1	1	1	1	0	0	1	1	0	1	1	0	1	1	1	1	1	1	1	1	1	1	1	1	0	0	0	0	0	0	0	1	1	1	1	1	0	1	1	4
N_R 73	Rupandehi	1	0	1	2	5	4	4	1	1	1	1	1	0	0	1	1	0	1	1	0	1	1	1	1	1	1	1	1	1	1	1	1	0	1	0	0	0	0	0	1	1	1	1	1	1	1	1	4
N_R 74	Rupandehi	2	0	1	6	2	3	4	1	1	1	1	1	0	0	1	1	0	1	1	1	1	1	1	1	1	1	1	1	1	1	1	1	1	0	0	0	0	0	0	1	1	1	1	1	1	1	1	4
N_R 75	Rupandehi	2	0	1	2	4	5	5	1	1	1	1	1	0	0	1	1	0	1	1	0	1	1	1	1	1	1	0	1	1	1	1								1	0	0	0	0	0	0	0	1	4
N_R 76	Rupandehi	2	0	1	6	3	5	5	1	1	1	1	1	1	0	1	1	0	1	1	1	1	1	1	1	1	1	1	1	1	1	1	1	1	1	0	0	1	1	1	1	1	1	1	1	1	1	1	4
N_R 77	Rupandehi	2	0	1	2	3	5	4	1	1	1	1	1	1	0	1	1	0	1	1	1	1	1	1	1	1	1	1	1	1	1	1	1	1	1	0	0	1	0	1	1	1	1	1	1	1	1	1	4
N_R 78	Rupandehi	2	0	1	2	3	5	4	1	1	1	1	1	0	0	0	1	0	1	1	0	1	1	1	1	1	1	0	1	1	1	1	1	1	1	0	0	1	0	1	1	1	1	1	1	1	1	1	4
N_R 79	Rupandehi	2	0	1	3	3	5	5	1	1	1	1	1	0	0	1	1	0	1	1	1	1	1	1	1	1	1	1	1	1	1	1	1	1	1	0	0	1	1	1	1	1	1	1	1	0	1	1	4
N_R 80	Rupandehi	2	0	1	3	4	5	5	1	1	1	1	1	0	1	1	1	0	1	1	0	1	1	1	1	1	1	0	0	1	1	1	1	1	1	0	0	0	0	1	1	1	1	1	1	1	1	1	4
N_R 81	Rupandehi	1	0	1	6	3	5	5	1	1	1	1	1	0	0	1	1	0	1	1	0	1	1	1	1	1	1	0	1	1	1	1	1	1	1	0	0	1	0	1	1	1	1	1	1	1	1	1	4
N_R 82	Rupandehi	2	0	1	2	4	3	3	1	1	1	1	1	0	0	1	1	0	1	1	0	1	1	1	1	1	1	1	1	1	1	1	1	1	1	0	0	1	0	0	1	1	1	1	1	1	1	1	4
N_R 83	Rupandehi	2	0	1	2	3	4	4	1	1	1	1	1	0	0	1	1	0	1	1	0	1	1	1	1	1	1	1	1	1	1	1	1	0	1	0	0	1	0	0	1	1	1	1	1	0	1	1	4
N_R 84	Rupandehi	2	0	1	3	5	5	5	1	1	1	1	1	1	0	0	1	1	0	1	1	1	1	1	1	1	1	1	1	1	1	1	1	0	0	0	0	0	0	0	1	1	1	1	1	0	1	1	4
N_R 85	Rupandehi	2	0	1	2	3	5	5	1	1	1	1	1	0	0	1	1	0	1	1	1	1	1	1	1	1	1	0	1	1	1	1	1	0	0	0	0	0	0	1	1	1	1	1	1	1	1	1	4
N_R 86	Rupandehi	2	0	1	6	4	5	5	1	1	1	1	1	1	0	1	1	0	1	1	1	1	1	1	1	1	1	0	1	1	1	1	1	1	1	1	0	0	1	1	1	1	1	1	1	0	1	1	4
N_R 87	Rupandehi	2	0	1	3	3	5	4	1	1	1	1	1	0	0	1	1	0	1	1	0	1	1	1	1	1	1	0	1	1	1	1	1	1	0	0	0	1	0	0	1	1	1	1	1	1	1	1	4
N_R 88	Rupandehi	1	0	1	3	3	5	5	1	1	1	1	1	0	0	1	1	0	1	1	0	1	1	1	1	1	1	0	1	1	1	1	1	0	1	0	0	0	0	0	1	1	1	1	1	1	1	1	3
N_R 89	Rupandehi	2	0	0	2	3	3	3	1	1	1	1	1	0	0	1	1	0	1	1	1	1	1	1	1	1	1	0	0	1	1	1	1	1	0	0	1	1	0	0	1	1	1	1	1	1	1	1	4
N_R 90	Rupandehi	2	1	0	2	2	5	4	1	1	1	1	1	0	0	1	1	0	1	1	0	1	1	1	1	1	1	1	0	1	0	1	1	1	1	0	0	1	1	1	1	1	1	1	1	1	1	1	4
N_R 91	Rupandehi	2	0	1	6	4	5	5	1	1	1	1	1	0	0	1	1	0	1	1	0	1	1	1	1	1	1	0	1	1	1	1	1	1	1	0	0	1	1	1	1	1	1	1	1	1	1	1	4
N_R 92	Rupandehi	2	0	1	2	4	5	5	1	1	1	1	1	0	0	1	1	0	1	1	0	1	1	1	1	1	1	1	1	1	1	1	1	1	1	0	0	1	0	1	1	1	1	1	1	1	1	1	5
N_R 93	Rupandehi	2	0	1	2	5	3	4	1	1	1	1	1	0	0	1	1	0	1	1	0	1	1	1	1	1	1	0	1	1	1	1	1	1	0	0	0	0	0	0	1	1	1	1	1	1	1	1	3
N_R 94	Rupandehi	2	0	1	2	3	5	5	1	1	1	1	1	0	0	1	1	0	1	1	1	1	1	1	1	1	1	0	0	1	1	1	1	1	1	0	0	1	1	1	1	1	1	1	1	1	1	1	4
N_R 95	Rupandehi	2	0	1	3	3	6	5	1	1	1	1	1	0	0	1	1	0	1	1	0	1	1	1	1	1	1	0	0	1	1	1	1	1	1	0	0	1	1	1	1	1	1	1	1	0	1	1	4
N_R 96	Rupandehi	2	0	1	2	4	3	3	1	1	1	1	1	0	0	1	1	0	1	1	1	1	1	1	1	1	1	0	1	1	1	1	1	1	1	0	0	1	0	0	1	1	1	1	1	1	1	1	4
N_R 97	Rupandehi	2	0	1	2	3	3	3	1	1	1	1	1	0	0	0	1	0	1	1	1	1	1	1	1	1	1	1	1	1	1	1	1	0	0	0	0	0	0	0	1	1	1	1	1	1	1	1	3
N_R 98	Rupandehi	2	0	0	2	1	5	5	1	1	1	1	1	0	0	0	1	0	1	0	0	1	1	1	1	1	1	0	1	1	1	1	1	1	1	0	0	1	0	1	1	1	1	1	1	1	1	1	5
N_R 99	Rupandehi	1	1	1	2	2	5	4	1	1	1	1	1	0	0	1	1	0	1	1	0	1	1	1	1	1	1	1	1	1	1	1	1	1	1	0	0	0	0	1	1	1	1	1	1	1	1	1	5
N_S1	Sunsari	2	1	0	7	2	5	5	1	1	1	1	1	0	0	1	1	0	1	1	1	1	1	1	1	1	1	1	1	1	1	1	1	1	0	0	0	0	1	1	0	1	0	0	0	0	1	1	5
N_S2	Sunsari	2	1	1	3	5	1	3	1	1	1	0	0	0	0	1	0	0	1	1	1	1	0	0	1	1	1	0	0	0	0	0	0	0	0	0	0	0	0	0	0	0	0	0	0	0	0	0	3
N_S3	Sunsari	2	1	1	7	3	4	5	1	1	1	1	1	1	0	1	1	1	1	1	1	1	1	1	1	1	1	1	1	1	1	1	1	1	1	1	0	1	1	1	1	1	1	1	1	1	1	1	4
N_S4	Sunsari	2	1	1	3	3	4	5	1	1	1	1	1	0	0	1	1	1	1	1	1	1	1	1	1	1	1	1	1	1	1	1	1	0	1	0	1	0	1	1	1	1	1	1	1	1	1	1	5
N_S5	Sunsari	2	0	0	7	2	5	5	1	1	1	1	1	0	1	1	0	1	1	0	1	1	1	1	1	1	0	1	1	1	1	1	0	1	0	0	0	1	0	1	1	0	1	1	1	1	0	1	4
N_S6	Sunsari	2	1	0	1	2	4	3	1	1	1	1	1	0	0	0	1	0	1	0	0	1	1	1	1	1	1	1	1	1	1	1	1	1	1	0	1	0	1	1	1	1	1	1	1	1	1	1	5
N_S7	Sunsari	2	0	1	6	5	4	1	1	1	1	1	1	1	0	1	1	0	1	1	1	1	1	1	1	1	1	1	1	1	1	1	1	0	0	0	0	0	0	1	0	0	1	0	0	1	1	1	3
N_S8	Sunsari	2	0	0	8	5	2	5	1	1	1	1	1	0	0	1	1	0	1	1	1	1	1	1	1	1	1	1	1	1	1	1	1	1	0	0	0	0	0	1	1	0	1	0	0	0	1	1	4
N_S9	Sunsari	2	1	1	1	3	4	2	1	1	1	1	1	0	0	1	1	0	1	1	1	1	1	1	1	1	1	1	1	1	1	1	1	0	0	0	0	0	0	1	0	0	1	0	0	0	1	1	4
N_S10	Sunsari	2	1	1	4	3	1	1	1	1	1	1	1	0	0	1	1	0	1	1	1	1	1	1	1	1	1	1	1	1	1	1	1	0	0	0	0	0	0		0	0	0	0	0	0	1	0	3
N_S11	Sunsari	2	1	1	2	4	4	5	1	1	1	1	1	1	1	1	1	1	1	1	1	1	1	1	1	1	1	1	1	1	1	1	1	1	1	0	1	0	0	1	1	1	1	1	1	1	1	1	5
N_S12	Sunsari	2	0	1	1	5	4	5	1	1	1	1	1	1	0	1	1	1	1	1	1	1	1	1	1	1	1	1	1	1	1	1	1		1	1	1	0		1	1	1	1	1	1	1	1	1	5
N_S13	Sunsari	2	0	1	2	3	4	5	1	1	1	1	1	1	0	1	1	1	1	1	1	1	1	1	1	1	1	1	1	1	1	1	1	1	1	0	1	0	0	1	1	0	1	0	1	1	1	1	4
N_S14	Sunsari	2	1	1	4	3	1	3	1	1	1	1	1	0	0	1	1	0	1	1	1	1	1	1	1	1	1	1	1	1	1	1	1	0	0	0	0	0	0	1	0	0	1	0	0	0	1	0	4
N_S15	Sunsari	2	1	1	4	2	3	1	1	1	1	1	1	0	0	0	1	0	1	1	1	1	1	1	1	1	1	1	1	1	1	1	1	1	0	0	0	0	0	1	0	0	1	0	1	0	1	1	4
N_S16	Sunsari	2	1	1	4	5	3	2	1	1	1	1	1	0	0	1	1	0	1	1	0	1	1	1	1	1	1	1	1	1	1	1	1	1	0	0	0	0	0	1	1	0	1	1	1	0	1	1	4
N_S17	Sunsari	2	0	1	2	5	4	5	1	1	1	1	1	0	0	1	1	0	1	1	1	1	1	1	1	1	1	1	1	1	1	1	1	1	0	0	0	0	1	1	1	1	1	1	1	1	1	1	4
N_S18	Sunsari	2	0	0	2	2	4	5	1	1	1	1	1	1	1	1	1	1	1	1	1	1	1	1	1	1	1	1	1	1	1	1	1	1	1	0	1	0	1	1	1	1	1	1	1	1	1	1	4
N_S19	Sunsari	2	0	0	1	2	5	3	1	1	1	1	1	0	0	1	1	0	1	1	1	1	1	1	1	1	1	1	1	1	1	1	1	1	1	0	1	1	1	1	1	1	1	1	1	1	1	1	5
N_S20	Sunsari	2	0	1	2	4	4	5	1	1	1	1	1	1	1	1	1	1	1	1	1	1	1	1	1	1	1	1	1	1	1	1	1	1	1	1	1	1	1	1	1	1	1	1	1	0	1	1	5
N_S21	Sunsari	2	0	1	6	5	4	1	1	1	1	1	1	1	0	1	1	1	1	1	1	1	1	1	1	1	1	1	1	1	1	1	1	1	1	1	1	1	1	1	1	0	1	0	0	1	1	0	5
N_S22	Sunsari	2	0	1	2	5	4	5	1	1	1	1	1	1	1	1	1	1	1	1	1	1	1	1	1	1	1	1	1	1	1	1	1	1	1	1	1	0	1	1	1	1	1	1	1	1	1	1	5
N_S23	Sunsari	2	1	1	2	5	4	5	1	1	1	1	1	1	1	1	1	1	1	1	1	1	1	1	1	1	1	1	1	1	1	1	1	1	1	1	1	1	1	1	1	1	1	1	1	1	1	1	5
N_S24	Sunsari	2	0	1	2	4	3	4	1	1	1	1	1	1	1	1	1	1	1	1	1	1	1	1	1	1	1	1	1	1	1	1	1	1	1	0	1	1	1	1	0	0	1	0	0	0	1	1	4
N_S25	Sunsari	2	0	0	2	2	3	1	1	1	1	1	1	0	0	1	1	0	1	1	1	1	1	1	1	1	1	1	1	1	1	1	1	0	0	0	0	0	0	1	0	0	1	0	0	0	1	1	3
N_S26	Sunsari	2	0	0	3	2	4	5	1	1	1	1	1	1	1	1	1	1	1	1	1	1	1	1	1	1	1	1	1	1	1	1	1	1	1	0	0	0	1	1	1	0	1	1	1	1	1	1	5
N_S27	Sunsari	2	0	1	3	4	4	5	1	1	1	1	1	0	0	1	1	1	1	1	1	1	1	1	1	1	1	1	1	1	1	1	1	0	1	0	1	0	1	1	1	0	1	0	0	1	1	1	4
N_S28	Sunsari	2	0	0	3	2	6	5	1	1	1	1	1	0	0	0	1	0	1	1	0	1	1	1	1	1	1	1	1	1	1	1	1	1	1	1	1	1	1	1	1	1	1	1	1	1	1	1	5
N_S29	Sunsari	2	0	1	3	5	4	5	1	1	1	1	1	1	0	1	1	0	1	1	1	1	1	1	1	1	1	1	1	1	1	1	1	1	1	0	0	0	0	1	1	0	1	0	1	1	1	1	5
N_S30	Sunsari	2	1	0	3	2	6	5	1	1	1	1	1	1	1	1	1	1	1	1	1	1	1	1	1	1	1	1	1	1	1	1	1	1	1	0	1	0	1	1	1	1	1	1	1	1	1	1	4
N_S31	Sunsari	2	1	1	3	2	4	4	1	1	1	1	1	0	0	1	0	1	1	1	1	1	1	1	1	1	1	1	1	1	1	1	1	1	0	0	0	1	1	1	1	1	1	1	1	1	1	1	4
N_S32	Sunsari	2	0	1	7	4	4	5	1	1	1	1	1	0	0	1	0	0	1	1	1	1	1	1	1	1	1	1	1	1	1	1	1	1	1	0	1	1	1	1	1	1	1	1	1	1	1	1	5
N_S33	Sunsari	2	1	0	2	2	5	5	1	1	1	1	1	0	0	1	1	0	1	1	1	1	1	1	1	1	1	1	1	1	1	1	1	1	1	1	1	1	1	1	1	1	1	1	1	1	1	1	5
N_S34	Sunsari	2	1	1	3	3	5	4	1	1	1	1	1	1	1	1	1	1	1	1	1	1	1	1	1	1	1	1	1	1	1	1	1	1	1	1	1	1	1	1	1	1	1	1	1	1	1	1	5
N_S35	Sunsari	2	0	1	4	3	2	4	1	1	1	1	1	1	1	1	1	1	1	1	1	1	1	1	1	1	1	1	1	1	1	1	1	0	0	0	0	0	0	1	0	0	1	0	0	0	0	1	4
N_S36	Sunsari	2	1	1	4	4	1	2	1	1	1	1	1	0	0	1	0	0	1	1	1	1	1	1	1	1	1	0	1	1	1	1	1	0	0	0	0	0	0	1	0	0	1	0	0	0	1	0	4
N_S37	Sunsari	2	1	1	7	3	4	5	1	1	0	0	0	0	0	0	1	0	1	1	1	1	1	1	1	1	1	1	1	1	1	1	1	1	0	0	1	1	1	1	1	0	1	0	1	0	1	1	4
N_S38	Sunsari	2	1	1	7	3	4	3	1	1	1	0	0	0	0	1	1	0	1	1	1	1	1	1	1	1	1	1	1	1	1	1	1	0	0	0	0	0	0	1	0	1	1	0	1	0	1	1	5
N_S39	Sunsari	2	1	1	1	2	4	4	1	1	1	1	1	0	0	0	1	0	1	0	1	1	1	1	1	1	1	1	1	1	1	1	1	1	0	0	1	1	1	1	1	1	1	1	1	1	1	1	5
N_S40	Sunsari	2	1	1	3	2	4	5	1	1	1	1	1	1	1	1	1	1	1	1	1	1	1	1	1	1	1	1	1	1	1	1	1	1	0	0	1	1	1	1	0	0	1	0	0	0	1	0	4
N_S41	Sunsari	2	1	1	6	2	3	1	1	1	1	1	1	0	0	1	1	0	1	1	1	1	1	1	1	1	1	1	1	1	1	1	1	1	1	1	1	1	1	1	1	1	1	1	0	0	1	1	4
N_S42	Sunsari	2	1	1	4	5	2	3	1	1	1	1	1	0	0	0	1	0	1	1	1	1	1	1	1	1	1	1	1	1	1	1	1	0	0	0	0	0	0	0	0	0	1	0	0	0	1	0	4
N_S43	Sunsari	2	1	1	3		6	5	1	1	1	1	1	1	1	1	1	1	1	1	1	1	1	1	1	1	1	1	1	1	1	1	1	1	0	0	1	1	1	1	1	1	1	1	1	1	1	1	5
N_S44	Sunsari	2	0	1	1	5	3	4	1	1	1	1	1	1	1	1	1	1	1	1	1	1	1	1	1	1	1	1	1	1	1	1	1	0	0	0	0	0	0	0	0	1	0	1	0	0	1	1	4
N_S45	Sunsari	2	1	1	2	3	4	5	1	1	1	1	1	1	1	1	1	1	1	1	1	1	1	1	1	1	1	1	1	1	1	1	1	1	0	0	1	1	1	1	1	1	1	1	1	1	1	1	4
N_S46	Sunsari	2	0	1	2	3	4	5	1	1	1	1	1	1	1	1	1	1	1	1	1	1	1	1	1	1	1	1	1	1	1	1	1	1	1	1	1	1	1	1	1	1	1	1	1	1	1	1	4
N_S47	Sunsari	2	0	1	3	5	2	5	1	1	1	1	1	1	1	1	1	1	1	1	1	1	1	1	1	1	1	1	1	1	1	1	1	1	0	0	0	0	1	1	1	0	1	0	1	0	1	1	4
N_S48	Sunsari	2	1	1	2	4	4	5	1	1	1	1	1	1	1	1	1	1	1	1	1	1	1	1	1	1	1	1	1	1	1	1	1	1	1	1	1	0	1	1	1	1	1	1	1	1	1	1	5
N_S49	Sunsari	2	1	1	1	4	4	5	1	1	1	1	1	1	1	1	1	1	1	1	1	1	1	1	1	1	1	1	1	1	1	1	1	1	1	1	1	1	1	1	1	1	1	1	1	1	1	1	4
N_S50	Sunsari	2	0	1	8	4	4	5	1	1	1	1	1	1	1	1	1	1	1	1	1	1	1	1	1	1	1	1	1	1	1	1	1	1	0	0	1	1	1	1	1	0	1	0	1	0	1	1	5
N_S51	Sunsari	2	1	1	3	4	4	5	1	1	1	1	1	1	1	1	1	1	1	1	1	1	1	1	1	1	1	1	1	1	1	1	1	1	0	0	0	1	1	1	0	0	1	0	0	0	0	0	4
N_S52	Sunsari	2	0	1	6	3	4	5	1	1	1	1	1	1	1	1	1	1	1	1	1	1	1	1	1	1	0	1	1	1	1	1	1	1	1	1	1	1	1	0	1	0	1	0	0	1	0	1	4
N_S53	Sunsari	2	0	1		5	2	5	1	1	1	1	1	1	1	1	1	1	1	1	1	1	1	1	1	1	1	1	1	1	1	1	1	1	1	1	1	1		1	1	1	1	1	1	1	1	1	5
N_S54	Sunsari	2	1	1		5	1	5	1	1	1	1	0	0	0	1	1	0	1	1	1	1	1	1	1	1	1	1	1	1	1	1	0	0	0	0	0	0	0	0	0	1	0	0	0	1	0	0	4
N_S55	Sunsari	2	1	1	6	5	1	4	1	1	1	1	1	0	0	1	1	0	1	1	1	1	1	1	1	1	1	1	1	1	1	1	0	0	0	0	0	0	0		0	1	0	0	0	0	1	0	4
N_S56	Sunsari	2	1	1	3	5	4	5	1	1	1	1	1	1	1	1	1	1	1	1	1	1	1	1	1	1	1	1	1	1	1	1	1	1	0	0	0	0	1	1	1	0	1	1	1	0	1	1	4
N_S57	Sunsari	2	0	0	3	2	5	5	1	1	1	1	1	1	1	1	1	1	1	1	1	1	1	1	1	1	1	1	1	1	1	1	1	1	0	0	1	1	1	1	1	1	1	1	1	1	1	1	4
N_S58	Sunsari	2	1	1	3	3	4	5	1	1	1	1	1	0	0	0	1	0	1	1	0	1	1	1	1	1	1	0	1	1	1	1	1		1	1	1	1	1	1	0	0	1	1	0	0	0	0	5
N_S59	Sunsari	2	1	1	3	2	5	5	1	1	1	1	1	1	1	1	1	1	1	1	1	1	1	1	1	1	1	1	1	1	1	1	1	1	1	1	1	1	1	1	1	1	1	1	1	1	1	1	5
N_S60	Sunsari	2	0	0	6	2	4	5	1	1	1	0	1	0	0	0	1	0	1	1	1	1	1	1	1	1	1	1	1	1	1	1	1	1	0	0	1	1	1	1	1	1	1	1	1	1	1	1	4
N_S61	Sunsari	2	0	0	3	2	5	5	1	1	1	1	1	0	0	1	1	0	1	1	0	1	1	1	1	1	1	1	1	1	1	1	1	1	0	1	1	1	1	1	1	1	1	1	1	0	1	1	4
N_S62	Sunsari	2	0	1	2	4	6	5	1	1	1	1	0	0	0	0	1	0	1	1	0	1	1	1	1	1	1	1	1	1	1	1	1	1	1	1	1	1	1	1	1	1	1	1	1	1	1	1	5
N_S63	Sunsari	2	1	0	7	2	6	5	1	1	1	1	1	0	0	1	1	0	1	0	1	1	1	1	1	1	1	1	1	1	1	1	1	1	1	0	0	0	1	1	1	1	0	1	0	0	1	1	5
N_S64	Sunsari	2	0	1	2	3	6	5	1	1	1	1	1	1	0	0	1	0	1	1	0	1	1	1	1	1	1	1	1	1	1	1	1	1	1	1	0	0	1	1	1	0	1	1	0	1	1	1	3
N_S65	Sunsari	2	0	1	3	4	5	5	1	1	1	1	1	0	0	1	0	0	0	0	0	1	1	1	1	1	1	1	1	1	1	1	1	1	1	0	1	1	1	1	1	0	0	1	0	0	1	1	5
N_S66	Sunsari	2	0	1	3	4	5	5	1	1	1	1	1	0	1	1	1	1	1	1	0	1	1	1	1	1	1	1	1	1	1	1	1	1	1	0	0	0	1	1	1	1	1	1	0	0	1	1	5
N_S67	Sunsari	2	1	0	2	1	5	5	1	1	0	0	0	0	0	1	1	0	0	0	0	1	1	1	1	1	1	1	1	1	1	1	1	1	0	0	0	0	1	1	0	0	0	0	0	0	0	1	4
N_S68	Sunsari	2	1	0	2	1	5	5	1	1	1	1	1	0	0	1	1	1	1	0	1	1	1	1	1	1	1	0	1	1	1	1	1	0	1	0	1	1	0	0	1	1	1	1	1	1	1	1	5
N_S69	Sunsari	2	0	1	2	4	5	5	1	1	1	1	1	0	0	1	1	0	1	0	0	1	1	1	1	1	1	1	1	1	1	1	1	1	0	1	1	1	1	1	1	1	1	0	0	1	0	1	4
N_S70	Sunsari	2	0	1	3	4	6	5	1	1	1	1	0	0	0	0	1	0	1	0	0	1	1	1	1	1	1	1	1	1	1	1	1	1	1	0	0	0	1	1	1	1	0	1	0	1	1	1	5
N_S71	Sunsari	2	0	1	2	4	6	5	1	1	1	1	1	0	0	1	1	0	1	0	0	1	1	1	1	1	1	1	1	1	0	1	1	1	1	0	1	0	0	1	1	0	1	0	0	1	0	1	4
N_S72	Sunsari	2	0	0	7	1	5	5	1	1	0	0	0	0	0	1	1	0	1	0	0	1	1	1	1	1	1	1	1	1	1	1	1	1	1	0	0	0	1	1	1	1	1	1	0	1	1	1	4
N_S73	Sunsari	2	0	1	2	5	5	5	1	1	1	1	1	1	0	1	1	1	0	1	0	1	1	1	1	1	1	1	1	1	1	1	1	1	1	0	1	0	1	1	0	1	1	0	0	0	1	1	5
N_S74	Sunsari	2	1	0	2	1	5	5	1	1	0	0	0	0	0	1	1	0	1	0	0	1	1	1	1	1	1	1	1	1	0	1	1	1	1	0	0	0	1	1	0	0	0	0	0	0	0	0	4
N_S75	Sunsari	2	1	0	2	1	5	5	1	1	1	1	1	0	0	1	1	1	1	1	0	1	1	1	1	1	1	1	1	1	1	1	1	1	1	1	1	1	0	1	1	1	1	1	1	1	0	1	4
N_S76	Sunsari	2	1	0	2	1	5	5	1	1	1	0	1	0	0	1	1	0	1	0	1	1	1	1	1	1	1	1	1	1	1	1	1	1	1	0	0	0	1	1	1	1	1	1	0	0	1	1	5
N_S77	Sunsari	2	1	0	5	1	5	5	1	0	1	0	0	0	0	1	1	1	1	0	0	1	1	1	1	1	1	1	1	1	1	1	1	1	0	0	0	0	1	1	1	1	0	0	0	0	0	1	5
N_S78	Sunsari	2	1	1	4	3	1	3	1	1	0	0	1	1	0	0	0	1	0	0	0	1	1	0	0	0	0	0	0	0	0	1	0	0	0	0	0	0	0	0	0	0	0	0	0	0	1	1	3
N_S79	Sunsari	2	0	0	4	2	4	2	1	1	0	1	0	0	0	1	0	0	0	0	0	1	1	1	1	1	1	0	1	1	0	0	0	0	0	0	0	0	0	1	1	1	0	0	0	0	0	0	4
N_S80	Sunsari	2	0	1	4	2	4	2	1	1	0	0	0	0	0	1	1	0	0	0	0	0	1	1	1	1	1	0	0	1	0	0	0	0	0	0	0	0	0	1	0	0	0	0	0	0	0	1	3
N_S81	Sunsari	2	0	1	4	2	4	4	1	1	0	0	0	0	0	0	0	0	0	0	0	1	1	0	1	0	0	0	1	0	0	0	0	0	0	0	0	0	0	0	0	0	0	0	0	0	0	0	3
N_S82	Sunsari	2	1	1	1	2	1	1	1	0	0	1	0	0	0	0	1	1	0	0	0	1	1	0	1	1	1	0	0	1	0	0	0	0	0	0	0	0	0	1	0	0	0	0	0	0	0	0	3
N_S83	Sunsari	2	1	0	1	2	3	2	1	1	0	0	1	0	0	0	0	0	0	1	0	1	1	0	1	1	1	0	0	1	0	1	0	0	0	0	0	0	0	1	0	0	0	0	0	0	0	0	3
N_S84	Sunsari	2	1	1	7	3	5	5	1	1	1	1	1	0	0	1	1	1	1	0	1	1	1	1	1	1	0	1	1	1	1	1	0	1	1	0	1	1	1	0	0	1	1	0	0	0	0	1	4
N_S85	Sunsari	2	0	1	4	3	4	4	1	1	1	1	1	1	0	1	1	1	1	1	0	1	1	1	1	1	1	0	1	1	1	1	1	0	0	0	0	0	0	0	0	0	1	0	0	0	0	1	3
N_S86	Sunsari	2	0	1	4	4	1	4	1	0	0	0	0	0	1	0	0	0	0	0	0	1	1	1	1	1	0	1	0	1	0	1	1	0		0	0	0	0	0	0	0	0	1	0	1	1	1	4
N_S87	Sunsari	2	0	0	3	1	5	5	1	1	1	1	1	0	0	1	1	1	1	1	1	1	1	1	1	1	1	1	1	1	1	1	1	1	1	0	1	1	1	1	1	1	0	0	0	0	1	1	4
N_S88	Sunsari	2	1	0	6	1	5	5	1	1	0	0	0	0	0	1	1	0	1	0	0	1	1	1	1	1	1	1	1	1	1	1	1	1	1	0	0	0	1	1	1	1	0	1	1	0	0	1	5
N_M1	Morang	2	0	0		1	5	5	1	1	1	1	1	1	1	1	1	1	1	1	0	1	1	1	1	1	1	1	1	1	1	1	1	1	0	0	1	0	1	1	1	0	1	0	0	0	0	1	5
N_M2	Morang	2	0	1	7	2	5	5	1	1	1	1	1	0	0	1	1	0	1	1	0	1	1	1	1	1	1	1	1	1	1	1	1	1	0	0	0	0	1	1	1	1	1	0	0	1	0	1	4
N_M3	Morang	2	1	1	6	1	4	2	1	0	1	1	1	1	1	1	1	1	1	1	1	1	1	1	1	1	1	1	1	1	1	1	0	1	1	0	1	1	0	1	1	1	1	0	1	0	1	1	5
N_M4	Morang	2	0	1	1	2	4	1	1	1	1	1	1	0	0	1	1	1	1	1	1	1	1	1	1	1	1	1	1	0	1	1	1	1	0	0	0	0	1	0	1	0	1	0	0	0	0	0	5
N_M5	Morang	2	0	1	3	2	5	5	1	1	1	1	1	0	0	1	1	1	1	1	0	1	1	1	1	1	1	1	1	0	1	1	1	1	1	1	1	1	1	0	0	0	1	0	0	0	0	0	5
N_M6	Morang	2	0	1	3	2	3	3	1	1	1	0	1	0	0	1	1	0	1	1	0	1	1	1	1	1	1	1	1	0	1	1	1	1	0	0	0	0		0	1	0	0	0	1	0	0	1	5
N_M7	Morang	2	1	0	3	2	5	5	1	1	1	1	1	0	0	1	1	1	1	1	0	1	1	1	1	1	1	1	1	0	1	1	1	1	0	0	1	1	1	0	0	0	1	0	0	0	0	0	5
N_M8	Morang	2	0	0	6	2	4	3	1	1	1	1	1	0	0	1	1	1	1	1	1	1	1	1	1	1	1	1	1	0	1	1	1	1	0	0	0	0	1	0	0	0	1	0	0	0	1	0	5
N_M9	Morang	2	0	1	3	3	4	4	1	1	1	1	1	0	0	1	1	1	1	1	1	1	1	1	1	1	1	1	1	0	1	1	1	1	0	0	0	0		0	1	0	1	0	1	0	1	0	5
N_M10	Morang	2	0	0	3	2	5	5	1	1	1	1	1	1	1	1	1	1	1	1	1	1	1	1	1	1	1	1	1	1	1	1	1	1	1	1	1	1	1	1	1	1	1	1	1	1	1	1	4
N_M11	Morang	2	0	0	1	2	4	1	1	1	1	1	1	0	0	1	1	1	1	1	1	1	1	1	1	1	1	1	1	0	1	1			0	0	0	0		0	0	1	0	0	0	0	0	0	5
N_M12	Morang	2	1	1	5	5	2	3	1	1	1	1	1	0	0	1	1	0	1	1	0	1	1	1	1	1	1	1	1	1	1	1	0	1	0	0	0	0	0	0	0	0	0		0	0	0	0	5
N_M13	Morang	1	0	0	7	2	4	4	1	1	1	1	1	0	0	1	1	1	1	1	1	1	1	1	1	1	1	1	1	0	1	1	1	0	0	0	0	0	0	0	0	0	1	0	0	0	0	0	5
N_M14	Morang	2	0	1	7	2	5	5	1	1	1	1	1	0	0	1	1	0	1	1	0	1	1	1	1	1	1	1	1	1	1	1	1	1	1	0	0	0	0	1	0	0	0	0	1	1	0	1	5
N_M15	Morang	2	0	0		2	4	5	1	1	1	1	1	0	0	1	1	0	1	1	1	1	1	1	1	1	1	1	1	1	1	1	1	0	0	0	0	0	1	1	1	1	0	0	0	0	0	1	4
N_M16	Morang	2	0	0	3	2	4	4	1	1	1	1	1	0	0	1	1	1	1	1	0	1	1	1	1	1	1	1	1	0	1	1	1	0	0	0	0	0	1	1	1	1	0	0	1	1	1	1	4
N_M17	Morang	2	0	1	2	3	5	5	1	1	0	1	1	0	0	1	1	0	1	1	0	1	1	1	1	1	1	1	1	0	1	1	1	0	0	0	0	1	1	1	1	1	0	0	0	1	0	1	4
N_M18	Morang	2	0	0	2	2	6	5	1	1	1	1	1	0	0	1	1	1	1	1	0	1	1	1	1	1	1	1	1	0	1	1	1	1	1	0	0	1	0	1	1	1	0	0	0	1	0	1	5
N_M19	Morang	2	1	0	3	2	4	4	1	1	1	1	1	1	1	1	1	0	1	1	0	1	1	1	1	1	1	1	1	1	1	1	1	0	0	0	0	0	1	1	1	1	0	0	0	0	0	1	4
N_M20	Morang	2	1	1	2	2	4	5	1	1	1	1	1	1	1	1	1	1	1	1	1	1	1	1	1	1	1	1	1	1	1	1	1	0	0	0	1	1	0	1	1	1	1	1	1	1	1	1	4
N_M21	Morang	2	1	1	2	3	4	3	1	1	1	1	1	0	0	1	1	1	1	1	0	1	1	1	1	1	1	1	1	0	1	1	1	0	0	0	0	0	0	1	0	0	0	0	0	0	0	0	4
N_M22	Morang	1	1	1	3	3	4	4	1	1	1	1	1	0	0	0	1	0	1	1	0	1	1	1	1	1	1	1	1	0	1	1	1	0	0	0	0	0	0	0	1	0	1	0	0	0	1	1	4
N_M23	Morang	1	0	0	3	2	5	4	1	1	0	0	1	0	0	1	1	0	1	0	0	1	1	1	1	1	1	1	1	1	1	1	1	1	0	0	1	1	1	0	0	1	1	0	0	0	1	1	5
N_M24	Morang	1	1	1	3	2	4	3	1	1	1	1	1	0	0	1	1	0	1	1	0	1	1	1	1	1	1	1	1	1	1	1	1	1	0	0	0	0	0	0	1	1	0	0	0	1	0	1	5
N_M25	Morang	2	0	1	2	5	4	5	1	1	0	0	0	0	0	1	1	0	0	1	0	1	1	1	1	1	1	0	1	1	1	1	1	1	0	0	0	0	0	0	0	1	1	1	1	0	1	1	4
N_M26	Morang	1	0	0	3	2	4	4	1	1	1	1	1	0	0	1	1	0	0	1	0	1	1	1	1	1	1	1	1	0	1	1	1	1	1	0	0	0	0	0	1	0	0	0	0	1	0	0	5
N_M27	Morang	1	1	1	7	4	4	5	1	1	1	0	1	0	0	1	1	0	0	1	0	1	1	1	1	1	1	1	1	0	1	1	1	0	0	0	0	0	1	0	0	1	0	1	0	0	0	1	4
N_M28	Morang	1	0	1	3	5	3	4	1	1	0	1	0	1	0	0	1	0	1	0	0	1	1	1	1	1	1	1	1	0	1	1	1	0	0	0	0	0	0	0	1	1	0	1	0	0	0	0	5
N_M29	Morang	1	1	1	4	2	4	4	1	1	0	1	1	0	0	1	1	0	1	1	0	1	1	1	1	1	1	1	1	0	1	1	1	0	0	0	0	0	0	0	1	1	0	0	0	1	0	0	4
N_M30	Morang	1	1	1	3	3	4	3	1	1	0	0	1	0	0	1	0	0	1	0	0	1	1	0	1	0	1	0	1	0	0	1	1	1	0	1	1	1	0	1	0	0	0	0	1	0	0	1	5
N_M31	Morang	1	1	0	3	2	3	4	1	1	1	1	1	1	0	1	1	0	1	1	0	1	1	1	1	1	1	1	1	0	1	1	1	0	0	0	0	0	0	0	1	1	0	0	0	0	0	0	4
N_M32	Morang	1	0	1	3	2	4	5	1	1	0	1	1	0	0	1	1	0	1	1	0	1	1	1	1	1	1	1	1	0	1	1	1	0	1	0	0	0	1	0	1	1	0	0	0	0	0	1	4
N_M33	Morang	1	0	1	4	5	2	3	1	1	1	1	1	0	0	1	1	1	1	1	1	1	1	1	1	1	1	1	1	0	1	1	1	0	0	0	0	0	0	0	0	0	1	0	0	0	0	0	5
N_M34	Morang	1	1	1	3	2	4	4	1	1	1	1	1	0	0	1	1	1	1	1	1	1	1	1	1	1	1	1	1	0	1	1	1	0	0	0	0	0	0	0	0	0	1	0	0	0	0	0	5
N_M35	Morang	1	0	1	3	5	4	3	1	1	1	0	1	0	0	1	0	0	1	0	0	1	1	1	1	1	1	1	1	1	1	1	1	0	0	0	0	0	1	0	0	0	1	0	0	0	0	0	5
N_M36	Morang	1	1	1	5	3	3	2	1	1	1	1	1	0	0	1	1	1	1	1	1	1	1	1	1	1	1	1	1	0	1	1	1	0	0	0	0	0	0	0	0	0	1	0	0	0	0	0	5
N_M37	Morang	1	0	1	3	4	4	4	1	1	1	1	1	0	0	1	1	0	1	1	0	1	1	1	1	1	1	1	1	0	1	1	1	1	0	0	0	0	0	1	1	0	1	0	0	1	1	1	5
N_M38	Morang	2	0	1	3	2	5	4	1	1	1	1	1	0	0	1	1	1	1	1	0	1	1	1	1	1	1	1	1	0	1	1	1	0	0	0	0	0	1	0	0	1	1	0	0	0	0	0	5
N_M39	Morang	2	1	0	3	3	3	4	1	1	1	1	1	0	0	1	1	1	1	1	1	1	1	1	1	1	1	1	1	0	1	1	1	0	0	0	0	0	0	0	0	0	1	0	0	0	0	0	5
N_M40	Morang	2	1	1	3	2	4	2	1	1	1	1	1	1	1	1	1	0	1	1	0	1	1	1	1	1	1	1	1	0	1	1	1	0	0	0	0	0	1	0	1	1	0	0	0	0	0	1	5
N_M41	Morang	2	0	0	3	2	4	5	1	1	1	1	1	0	0	1	1	1	1	1	1	1	1	1	1	1	1	1	1	0	1	1	1	0	0	0	0	0	1	0	0	0	1	0	0	0	0	0	5
N_M42	Morang	2	0	1	3	5	3	2	1	1	1	1	1	1	0	1	1	0	1	1	0	1	1	1	1	1	1	0	1	1	1	1	1	0	0	0	0	0	0	0	1	0	0	0	0	0	0	1	4
N_M43	Morang	2	1	0	3	2	5	5	1	1	1	1	1	0	0	1	1	1	1	1	1	1	1	1	1	1	1	1	1	0	1	1	1	1	0	0	0	0	1	0	0	0	1	0	0	0	0	0	5
N_M44	Morang	2	0	1	1	4	4	4	1	1	1	1	1	1	1	1	1	0	1	1	1	1	1	1	1	1	1	1	1	0	1	1	1	0	0	0	0	0	0	0	0	0	0	0	0	0	0	0	4
N_M45	Morang	2	1	1	3	3	4	3	1	1	1	1	1	1	0	1	1	0	1	1	1	1	1	1	1	1	1	1	1	1	1	1	1	0	0	0	0	0	0	0	1	0	0	0	1	0	1	1	4
N_M46	Morang	2	0	1	3	4	5	5	1	1	0	1	1	0	0	1	1	1	1	1	0	1	1	1	1	1	1	1	1	1	1	1	1	1	0	0	0	1	0	1	1	0	0	0	1	1	0	1	5
N_M47	Morang	2	1	0	3	1	4	5	1	1	1	1	1	0	0	1	1	0	1	1	1	1	1	1	1	1	1	1	1	1	1	1	0	0	0	0	0	0	0	1	1	0	1	0	1	0	1	0	4
N_M48	Morang	2	0	0	3	1	4	4	1	1	1	1	1	0	0	0	1	0	1	1	1	1	1	1	1	1	1	1	1	1	1	1	1	1	0	0	0	0	1	1	1	0	1	0	1	0	1	0	5
N_M49	Morang	2	0	0	3	1	4	4	1	1	1	1	1	1	1	1	1	1	1	1	1	1	1	1	1	1	1	1	1	1	1	1	1	1	0	0	1	1	1	1	1	1	1	1	1	1	1	1	4
N_M50	Morang	2	1	1	3	5	4	5	1	1	1	1	1	0	0	1	1	1	0	0	1	1	1	1	1	1	1	1	1	1	1	1	1	1	0	0	0	0	1	1	0	0	1	0	0	0	1	0	4
N_M51	Morang	2	0	1	3	5	5	5	1	1	1	1	1	1	1	1	1	1	1	1	1	1	1	1	1	1	1	1	1	1	1	1	1	1	1	1	1	1	1	1	1	1	1	1	1	1	1	1	4
N_M52	Morang	2	1	1	3	3	1	2	1	1	1	0	0	0	0	0	1	0	1	0	0	1	1	0	1	1	1	0	0	0	0	0	1	0	0	0	0	0	0	0	0	0	0	0	0	0	1	0	4
N_M53	Morang	2	0	1	3	4	2	5	1	1	1	1	1	0	0	1	1	0	1	1	1	1	1	1	1	1	1	1	1	0	1	1	0	1	0	0	0	0	0	0	1	1	0	0	0	0	0	0	4
N_M54	Morang	2	0	1	2	3	5	5	1	1	0	1	1	1	0	1	1	0	1	1	1	1	1	1	1	1	1	1	1	1	1	1	1	1	0	0	0	1	1	1	1	1	0	0	0	1	0	1	4
N_M55	Morang	2	0	1	4	4	4	4	1	1	1	1	1	1	0	1	1	0	1	1	0	1	1	1	1	1	1	1	1	1	1	1	0	1	0	0	0	0	1	0	1	1	0	1	1	0	0	1	4
N_M56	Morang	2	0	1	3	3	4	4	1	1	1	1	1	0	0	1	1	0	1	1	0	1	1	1	1	1	1	1	1	0	1	1	0	1	0	0	0	0	0	0	0	1	1	0	1	0	0	0	5
N_M57	Morang	2	0	0	2	2	5	4	1	1	1	0	1	0	1	1	1	0	1	0	0	1	1	1	1	1	1	1	1	0	1	1	1	1	0	0	0	0	0	1	0	1	1	0	0	0	0	1	5
N_M58	Morang	2	0	0	2	2	2	4	1	1	0	0	1	0	0	0	1	1	0	0	0	1	1	1	1	1	1	1	1	0	1	1	1	1	0	0	0	0	0	0	0	0	0	0	0	0	0	0	3
N_M59	Morang	2	1	1	3	2	4	4	1	1	1	0	1	1	0	1	1	0	1	1	0	1	1	1	1	1	1	1	1	1	1	1	1	0	0	0	0	0	0	0	0	0	0	0	0	0	0	0	4
N_M60	Morang	2	0	0	3	2	6	5	1	1	0	1	1	1	0	1	1	0	1	1	0	1	1	1	1	1	1	1	1	0	1	1	1	0	0	0	0	0	0	0	1	1	0	0	1	0	0	0	4
N_M61	Morang	1	1	1	4	2	3	2	1	1	1	1	1	0	0	1	0	0	1	0	0	1	1	1	1	1	1	1	1	1	1	1	1	0	0	0	0	0	0	0	0	0	0	0	0	0	0	0	4
N_M62	Morang	1	1	1	3	2	4	3	1	1	1	1	1	1	1	1	1	1	1	1	1	1	1	1	1	1	1	1	1	1	1	1	0	0	0	0	0	0	1	0	0	0	0	0	0	0	0	0	4
N_M63	Morang	1	1	1		4	2	4	1	1	1	1	1	1	1	1	1	0	1	1	0	1	1	1	1	1	1	1	1	0	1	1	1	0	0	0	0	0	0	0	1	1	0	0	0	1	0	1	4
N_M64	Morang	1	1	1	4	5	3	1	1	1	1	1	1	0	1	1	1	0	1	0	0	1	1	1	1	1	1	1	1	1	1	1	1	0	0	0	0	0	0	0	0	0	0	0	0	0	0	0	4
N_M65	Morang	2	0	1	1	3	4	2	1	0	1	1	1	1	0	0	1	1	1	0	0	1	1	1	1	1	1	1	1	1	1	1	1	0	0	0	0	0	0	0	0	0	0	0	0	0	0	0	4
N_M66	Morang	2	0	0	3	2	4	5	1	1	1	1	1	0	0	1	1	0	1	0	0	1	1	1	1	1	1	1	1	1	1	1	1	1	0	0	0	1	0	1	1	1	1	1	0	1	0	1	4
N_M67	Morang	1	1	1	3	2	4	4	1	1	1	1	1	0	0	1	1	0	1	1	0	1	1	1	1	1	1	1	1	1	1	1	1	0	0	0	0	0	0	0	1	1	0	0	0	1	0	1	4
N_M68	Morang	1	0	1	3	4	3	4	1	1	1	1	1	1	1	1	1	1	1	1	1	1	1	1	1	1	1	1	1	0	1	1	1	0	1	0	0	0	0	0	1	1	0	0	0	0	0	1	4
N_M69	Morang	1	1	1	4	3	4	4	1	1	1	1	1	0	0	1	1	1	1	1	0	1	1	1	1	1	1	1	1	1	1	1	1	0	0	0	0	0	1	0	1	1	0	1	0	0	0	1	4
N_M70	Morang	1	0	1	3	5	4	5	1	1	1	1	1	1	1	1	1	1	1	1	1	1	1	1	1	1	1	1	1	1	1	1	0	1	0	0	0	0	0	1	0	0	0	0	0	0	0	0	4
N_M71	Morang	1	0	1	3	4	4	5	1	1	1	1	1	1	1	1	1	0	1	1	0	1	1	1	0	1	1	1	1	0	1	1	1	0	0	0	0	0	0	0	0	1	1	0	0	0	0	1	5
N_M72	Morang	1	1	1	3	5	4	2	1	1	1	1	1	1	0	1	1	0	0	0	1	1	1	1	1	1	1	1	1	1	1	1	1	0	0	0	0	0	0	0	0	1	0	0	0	0	0	1	4
N_M73	Morang	2	0	1	3	4	4	3	1	1	1	1	1	1	0	1	1	0	1	0	0	1	1	1	1	1	1						1	0	0	0	0	0	1	0	0	0	0	0	0	1	1	1	4
N_M74	Morang	2	0	0	6	2	4	2	1	1	1	1	1	1	0	1	1	0	1	0	0	1	1	1	1	1	1	1	1	0	1	1	0	1	0	0	0	0	1	0	1	1	0	0	0	0	0	1	4
N_M75	Morang	2	0	1	3	4	4	4	1	1	1	1	1	0	0	1	1	0	1	0	0	1	1	1	1	1	1	1	1	0	1	1	1	0	0	0	0	0	1	0	1	1	0	0	0	0	0	1	4
N_M76	Morang	2	1	1	1	3	3	1	1	1	1	1	1	1	1	1	1	0	1	1	1	1	1	1	1	1	1	1	1	0	1	1	1	0	0	0	0	0	0	0	1	1	0	0	0	1	0	1	3
N_M77	Morang	2	0	0	4	2	4	1	1	1	0	1	0	1	0	1	1	0	0	0	0	1	1	1	1	1	1	1	1	0	1	1	1	0	0	0	0	0	0	0	1	1	0	0	0	1	0	1	4
N_M78	Morang	1	0	1	4	4	4	3	1	1	1	1	1	1	0	1	1	0	1	1	0	1	1	1	1	1	1	1	1	0	1	1	1	0	1	1	1	1	0	0	1	1	0	0	0	0	0	1	4
N_M80	Morang	2	0	1	7	3	5	5	1	1	1	1	1	0	1	1	1	0	1	1	1	1	1	1	1	1	1	1	1	1	1	1	1	1	1	1	1	1	1	1	0	1	1	0	1	0	0	1	5
N_M81	Morang	2	1	1	1	4	1	3	1	1	0	0	0	0	0	0	0	0	0	0	0	0	1	0	1	0	0	0	0	1	0	1	0	0	0	0	0	0	0	1	0	0	0	0	0	0	0	0	3
N_M82	Morang	1	0	1	4	3	1	1	1	1	0	0	0	0	0	0	1	0	0	0	0	1	1	0	1	0	0	0	0	1	0	0	0	0	0	0	0	0	0	1	0	0	0	0	0	0	0	0	3
N_M83	Morang	2	1	1	1	3	4	5	1	1	1	1	1	1	0	1	1	0	1	1	0	1	1	1	1	1	1	1	1	1	1	1	1	0	1	1	1	1	0	0	1	1	1	1	1	0	1	1	4
N_M84	Morang	2	0	1	4	3	4	3	1	1	1	0	0	0	0	0	0	0	1	0	0	1	1	1	1	1	1	0	1	1	0	1	1	0	0	0	0	0	0	1	1	1	0	0	0	0	0	0	5
N_M85	Morang	1	0	1	4	4	3	2	1	1	0	0	0	0	0	1	1	0	1	0	0	1	1	1	1	1	1	0	0	1	0	0	0	0	0	0	0	0	0	1	0	0	0	0	0	0	0	0	4
N_M86	Morang	2	0	1	4	3	4	2	1	0	0	0	0	0	0	1	1	0	1	0	0	1	1	0	1	0	0	0	0	1	0	0	0	0	0	0	0	0	0	1	0	0	0	0	0	0	0	0	3
N_M87	Morang	2	1	1	6	4	5	5	1	1	1	1	0	0	0	1	1	1	1	1	1	1	1	1	1	1	1	1	1	1	1	1	1	1	1	1	1	1	1	1	1	1	0	0	0	0	0	1	4
N_M88	Morang	1	1	1	1	2	3	2	1	1	0	0	0	0	0	0	1	0	0	0	0	1	1	1	1	1	1	0	0	1	0	1	0	0	0	0	0	0	0	1	0	0	0	0	0	0	0	0	4
N_M89	Morang	2	0	1	3	4	6	5	1	1	1	1	1	0	0	1	1	0	1	0	0	1	1	1	1	1	1	1	1	1	1	1	1	1	1	1	0	0	1	1	1	1	1	0	0	0	0	1	4
N_M90	Morang	2	0	1	3	3	6	5	1	1	1	0	0	1	1	1	1	0	1	1	1	1	1	1	1	1	1	1	1	1	1	1	1	1	1	1	1	1	1	1	1	1	1	0	0	0	0	1	4
N_M91	Morang	2	1	1	1	3	1	2	1	1	0	0	0	0	0	0	1	0	0	0	0	1	1	1	1	1	1	0	0	1	0	0	0	0	0	0	0	0	0	1	0	0	0	0	0	0	0	0	4
N_M92	Morang	2	1	0	2	1	5	5	1	1	0	0	0	0	0	1	1	0	1	0	0	1	1	1	1	1	1	1	1	1	1	1	1	1	1	0	0	0	1	1	0	0	0	0	0	0	0	1	4
N_M93	Morang	1	0	1	4	4	4	2	1	1	0	1	0	0	0	0	1	0	1	0	0	1	1	1	1	1	1	0	0	1	1	1	0	0	0	0	0	0	0	1	0	0	0	0	0	0	0	0	4
N_M94	Morang	1	0	1	4	5	1	3	1	1	0	1	0	0	0	0	1	0	0	0	0	1	1	1	1	1	1	0	0	1	0	1	1	0	0	0	0	0	0	1	0	0	0	0	0	0	0	0	4
N_M95	Morang	1	1	1	1	2	3	3	1	1	1	1	1	0	0	1	0	0	1	0	1	1	1	1	1	1	1	1	1	1	1	1	1	0	0	1	1	0	0	0	0	0	0	0	0	0	0	0	3
N_M96	Morang	1	0	0	1	2	5	4	1	0	1	1	1	0	0	1	1	0	1	0	0	1	1	1	1	1	0	0	1	1	1	1	1	1	1	0	1	0	1	1	1	0	1	0	1	0	0	1	4
N_M97	Morang	1	1	1	6	3	4	2	1	1	0	0	0	0	0	0	1	0	0	0	0	1	1	1	1	1	1	0	0	1	0	1	0	0	0	0	0	0	0	1	0	0	0	0	0	0	0	0	4
N_M98	Morang	1	1	1	1	3	3	2	1	1	0	0	0	0	0	1	1	0	0	0	0	1	1	0	1	1	1	0	0	1	0	0	0	0	0	0	0	0	0	1	0	0	0	0	0	0	0	0	3
N_M99	Morang	1	1	0	7	2	5	5	1	1	1	1	0	0	0	1	1	0	1	0	0	1	1	1	1	1	1	1	1	1	1	1	1	1	0	0	0	1	1	1	1	1	1	0	0	0	0	1	4
N_M100	Morang	1	1	1	7	4	3	5	1	0	0	0	0	0	0	0	1	0	0	0	0	1	1	1	1	1	1	1	1	1	1	1	1	0	0	0	0	0	0		0	0	0	0	0	0	0	0	4
N_M101	Morang	2	1	1	3	3	4	5	1	1	0	0	0	0	0	0	1	0	0	0	0	1	1	1	1	1	1	1	1	1	0	1	1	1	0	0	0	0	1	1	0	0	0	0	0	0	0	0	4
N_M102	Morang	2	0	1	3	4	6	5	1	1	1	1	1	0	0	0	1	0	1	1	0	1	1	1	1	1	1	1	1	1	1	1	1	1	1	1	1	1	1	1	1	1	1	1	1	1	1	1	5
N_M103	Morang	2	0	0	3	2	6	5	1	1	1	1	1	0	1	1	1	1	1	1	1	1	1	1	1	1	1	1	1	1	1	1	1	1	1	1	1	1	1	1	1	0	0	1	1	0	0	1	5
N_M104	Morang	2	0	0	7	1	5	5	1	1	0	0	0	0	0	1	1	0	1	1	0	1	1	1	1	1	1	1	1	1	0	1	1	1	0	0	0	0	1	1	1	1	0	0	1	0	0	1	4
N_M105	Morang	2	1	1	3	4	6	5	1	1	0	0	0	0	0	1	1	0	1	1	0	1	1	1	1	1	1	1	1	1	1	1	1	1	1	0	1	0	0	1	1	1	1	0	1	1	1	1	4
N_M106	Morang	2	0	1	3	3	6	5	1	1	1	1	1	1	1	1	1	1	1	1	1	1	1	1	1	1	1	1	1	1	1	1	1	1	1	1	1	1	1	1	1	1	1	1	1	1	1	1	4
N_M107	Morang	2	0	1	2	2	6	5	1	1	1	1	0	0	1	1	1	1	1	1	1	1	1	1	1	1	1	1	1	1	1	1	1	1	1	1	1	1	1	1	1	1	1	1	0	0	0	1	4
N_M108	Morang	2	1	1	2	2	5	2	1	1	0	1	0	0	0	0	1	0	1	0	0	1	1	1	1	1	1	0	0	1	1	1	0	0	0	0	0	0	0	1	0	0	0	0	0	0	0	0	4
N_KAT 1	Kathmandu	2	0	0	2	2	5	5	1	1	1	1	0	0	0	1	1	0	1	1	0	1	1	1	1	1	1	1	1	1	1	1	1	1	1	0	1	1	1	1	1	0	1	0	1	0	0	1	5
N_KAT 2	Kathmandu	2	1	1	2	3	6	5	1	1	1	1	1	1	0	1	1	1	1	1	1	1	1	1	1	1	1	1	1	1	0	1	1	0	0	0	0	0	0	0	1	0	1	1	1	1	0	1	5
N_KAT 3	Kathmandu	2	0	1	2	4	5	5	1	1	1	1	1	0	1	1	1	0	1	1	0	1	1	1	1	1	1	1	1	1	1	1	1	1	0	1	1	1	1	1	1	1	1	1	1	1	1	1	4
N_KAT 4	Kathmandu	2	1	1	2	4	5	5	1	1	1	1	1	0	0	1	1	0	1	1	0	1	1	1	1	1	1	1	1	1	1	1	1	1	0	1	1	1	1	1	0	0	0	0	0	0	0	1	5
N_KAT 5	Kathmandu	2	0	1	3	4	4	5	1	1	1	1	1	0	0	1	1	0	1	1	0	1	1	1	1	1	1	1	1	1	1	1	1	1	1	0	0	0	1	0	0	1	1	1	1	1	1	1	5
N_KAT 6	Kathmandu	2	1	1	3	3	5	5	1	1	1	1	1	0	0	1	1	0	1	1	0	1	1	1	1	1	1	1	1	1	1	1	1	1	1	1	0	1	0	1	0	0	0	1	0	1	0	1	5
N_KAT 7	Kathmandu	2	0	0	2	2	5	5	1	1	1	1	1	0	0	1	1	0	1	1	0	1	1	1	1	1	1	1	1	1	1	1	1	1	0	0	0	0	1	0	1	1	1	1	1	1	1	1	4
N_KAT 8	Kathmandu	2	0	1	2	4	6	5	1	1	0	1	1				1		1	1		1	1	1	1	1	1	1	1	1	1	1	1	1	1	1	1	1	1	1	1	1	0	0	0	0	0	1	4
N_KAT 9	Kathmandu	2	0	1	2	4	5	5	1	1	1	1	1	1	0	1	1	0	1	1	1	1	1	1	1	1	1	1	1	1	1	1	1	1	0	1	1	1	0	1	0	0	1	1	1	0	0	1	4
N_KAT 10	Kathmandu	2	1	1	3	4	5	5	1	1	1		1	0	0	1	1	0	1	1	0	1	1	1	1	1	1	1	1	1	1	1	1	1	1	1	0	1	0	1	0	1	0	1	0	0	0	1	5
N_KAT 11	Kathmandu	2	1	0	2	2	4	5	1	1	1	1	1	0	1	1	1	0	1	1	1	1	1	1	1	1	1	1	1	1	1	1	1	1	1	1	1	1	1	1	1	1	1	1	1	1	1	1	4
N_KAT 12	Kathmandu	2	1	1	3	4	5	5	1	1	1	1	1	0	0	1	1	0	1	1	0	1	1	1	1	1	1	1	1	1	1	1	1	1	1	1	1	1	1	1	1	0	1	0	0	0	0	1	5
N_KAT 13	Kathmandu	2	1	1	7	3	4	5	1	1	1	1	1	0	0	1	1	0	1	1	0	1	1	1	1	1	1	1	1	1	1	1	1	0	0	0	0	0	0	1	0	1	1	0	1	1	1	1	5
N_KAT 14	Kathmandu	2	0	1	3	4	2	4	1	1	1	1	1	0	0	1	1	0	1	1	0	1	1	1	1	1	1	1	1	0	1	1	1	0	0	0	0	0	0		1	1	1	1	1	1	1	1	4
N_KAT 15	Kathmandu	2	0	0	2	2	4	4	1	1	1	1	1	0	0	1	0	0	1	1	1	1	1	1	1	1	1	1	1	1	1	1	1	0	1	1	1	1	1	0	1	1	1	1	1	1	1	1	5
N_KAT 16	Kathmandu	2	1	1	2	3	4	5	1	1	1	1	1	1	0	1	1	0	1	1	0	1	1	1	1	1	1	1	1	1	0	1	1	0	1	1	1	1	1	1	1	1	1	1	0	1	0	1	5
N_KAT 17	Kathmandu	2	0	1	1	5	2	4	1	1	1	1	1	1	1	1	1	0	1	1	0	1	1	1	1	1	1	1	1	0	1	1	1	1	1	0	0	0	1	1	1	1	1	1	1	1	1	1	3
N_KAT 18	Kathmandu	2	1	1	6	4	3	3	1	1	1	1	1	1	1	1	1	0	1	1	1	1	1	1	1	1	1	1	1	1	0	1	1	1	0	0	1	1	0	1	1	1	0	1	0	0	1	1	4
N_KAT 19	Kathmandu	2	1	1	5	5	1	5	1	1	1	1	1	1	1	1	1	1	1	1	1	0	1	1	1	1	1	1	1	1	1	1	1	1	0	1	0	1	0	0	0	1	0	0	1	0	0	1	5
N_KAT 20	Kathmandu	2	0	1	2	4	4	3	1	1	1	0	1				1		1			1	1	1	1	1	1		1	1	1	1	1	1	0	0	0	0	0	1	1	1	1	1	1	1	0	1	4
N_KAT 21	Kathmandu	2	1	0	6	1	4	3	1	1	1	1	1	1	1	1	1	1	1	1	1	1	1	1	1	1	1	1	1	1	1	1	1	1	0	0	0	0	0	1	1	1	1	0	1	0	0	0	5
N_KAT 22	Kathmandu	2	1	1		5	1	2	1	1	1	1	1	1	1	1	1	1	1	1	1	1	1	1	1	1	1	1	1	1	1	1	0	0	0	0	0	1	0	1	0	0	0	0	0	0	0	0	4
N_KAT 23	Kathmandu	2	0	1	7	4	3	4	1	1	1	1	1	0	0	1	1	0	1	0	0	1	1	1	1	1	1	1	1	1	1	1	1	1	0	0	0	0	0	1	1	1	1	1	1	1	1	1	4
N_KAT 24	Kathmandu	2	1	1	6	5	4	2	1	1	1	1	1	0	0	1	1	0	1	1	0	1	1	1	1	1	1	0	1	1	1	1	1	1	1	0	1	1	1	1	1	1	1	0	0	0	0	1	5
N_KAT 25	Kathmandu	2	0	1	3	3	5	5	1	1	1	1	0	0	0	1	1	1	1	0	1	1	1	1	1	1	1	1	1	1	1	1	1	1	1	0	1	1	1	1	0	1	1	0	1	1	0	1	5
N_KAT 26	Kathmandu	2	1	1	1	4	5	4	1	1	0	1	1	0	0	0	1	0	1	1	0	1	1	1	1	1	1	1	1	1	1	1	1	1	1	1	1	1	1	1	1	0	0	0	0	0	0	1	4
N_KAT 27	Kathmandu	2	1	0	6	2	4	5	1	1	1	1	1	0	0	1	1	0	1	1	0	1	1	1	1	1	1	1	0	1	1	1	1	1	1	1	1	1	1	1	0	1	1	0	1	1	1	1	4
N_KAT 28	Kathmandu	2	0	1	6	4	3	4	1	1	1	1	1	1	1	1	1	0	1	1	1	1	1	1	1	1	1	1	1	0	0	1	1	1	0	0	0	1	1	0	1	1	1	1	0	0	0	1	3
N_KAT 29	Kathmandu	2	0	1	7	5	3	5	1	1	1	1	1	1	1	1	1	0	1	1	0	1	1	1	1	1	1	1	1	1	1	1	1	1	1	1	1	1	1	1	1	1	1	1	1	1	1	1	4
N_KAT 30	Kathmandu	2	0	1	2	5	5	5	1	1	1	1	1	1	1	1	1	0	1	1	1	1	1	1	1	1	1	1	1	1	1	1	1	1	1	1	1	1	1	1	1	1	1	1	1	1	1	1	4
N_KAT 31	Kathmandu	2	0	1	3	2	5	5	1	1	1	1	1	0	0	0	1	0	1	1	0	1	1	1	1	1	1	1	1	1	1	1	1	1	0	1	0	0	0	1	1	1	1	1	0	0	0	1	5
N_KAT 32	Kathmandu	2	0	1	2	3	5	5	1	1	1	1	1	1	1	1	1	1	1	1	1	1	1	1	1	1	1	1	1	1	1	1	1	1	1	1	1	1	1	1	0	0	1	1	1	1	1	1	4
N_KAT 33	Kathmandu	2	0	0	2	3	5	5	1	1	1	1	1	1	1	1	1	0	1	1	0	1	1	1	1	1	1	1	1	1	1	1	1	1	1	1	1	1	1	1	0	0	1	1	1	1	1	1	4
N_KAT 34	Kathmandu	2	0	0	2	3	5	5	1	1	1	1	1	1	1	1	1	0	1	1	0	1	1	1	1	1	1	1	1	1	1	1	1	1	1	1	1	1	1	1	0	0	1	1	1	1	1	1	4
N_KAT 35	Kathmandu	2	0	1	5	4	4	5	1	1	1	1	1	0	0	1	1	0	1	0	0	1	1	1	1	1	1	1	1	1	1	1	1	0	0	0	0	0	1	1	1	1	1	1	1	1	1	1	4
N_KAT 36	Kathmandu	2	0	1	2	3	6	5	1	1	1	1	1	1	1	1	1	0	1	1	1	1	1	1	1	1	1	1	1	1	1	1	1	1	0	0	1	1	0	1	0	0	1	0	1	0	0	1	3
N_KAT 37	Kathmandu	2	0	1	3	4	6	5	1	1	1	1	1	1	1	1	1	1	1	1	1	1	1	1	1	1	1	1	1	1	1	1	1	1	1	1	1	1	0	1	1	1	1	1	1	1	1	1	4
N_KAT 38	Kathmandu	2	0	0	2	3	6	5	1	1	1	1	1	1	1	1	1	0	1	1	1	1	1	1	1	1	1	1	1	1	1	1	1	1	1	1	1	1	1	1	1	1	1	1	1	1	1	1	4
N_KAT 39	Kathmandu	2	1	1	5	5	3	5	1	1	1	1	1	1	0	1	1	0	1	1	0	1	1	1	1	1	1	1	1	1	0	1	1	1	1	1	1	1	1	1	1	1	1	1	1	1	0	1	5
N_KAT 40	Kathmandu	2	1		6	5	1	3	1	1	1	1	1	0	1	1	1	0	1	1	1	1	1	1	1	1	1	1	1	1	1	1	1	1	1	1	1	1	1	1	0	0	1	0	1	0	1	1	5
N_KAT 41	Kathmandu	2	1	1	4	2	1	2	1	1	1	1	1	0	0	1	1	0	1	1	0	1	1	1	1	1	1	1	1	1	1	1	1	0	1	0	1	0	1	0	0	0	0	0	0	0	0	0	5
N_KAT 42	Kathmandu	2	1	1	4	4	1	2	1	1	1	1	0	0	0	1	1	0	1	1	0	1	1	1	1	1	1	0	1	1	1	1	1	1	0	0	1	1	1	1	1	1	1	0	1	0	0	1	1
N_KAT 43	Kathmandu	2	0	0	2	2	5	2	1	1	0	0	1	0	0	1	1	0	1	1	0	1	1	1	1	1	1	1	1	0	1	1	1	1	0	0	0	0	0	1	1	1	1	1	1	1	1	1	5
N_KAT 44	Kathmandu	2	1	1	7	3	6	5	1	1	1	1	1	0	0	1	1	0	1	1	0	1	1	1	1	1	1	1	1	1	1	1	1	0	1	0	1	0	0	0	1	1	1	0	0	0	0	1	5
N_KAT 45	Kathmandu	2	1	1	3	2	5	5	1	1	1	1	0	0	0	1	1	0	1	1	0	1	1	1	1	1	1	1	1	1	1	1	1	1	0	1	0	1	1	0	1	1	1	0	1	0	1	1	4
N_KAT 46	Kathmandu	2	0	1	2	3	4	5	1	1	1	1	1	0	0	1	1	0	1	1	0	1	1	1	1	1	1	1	1	1	1	1	1	1	1	1	1	1	1	1	1	0	1	0	0	0	0	1	5
N_KAT 47	Kathmandu	2	0			4	4	4	1	1	1	1	1	1	1	1	1	0	1	1	0	1	1	1	1	1	1	1	1	1	1	1	1	1	1	1	1	1	1	1	0	1	1	1	1	1	1	1	4
N_KAT 48	Kathmandu	2	0	0	7	2	5	5	1	1	1	1	1	1	1	1	1	1	1	1	1	1	1	1	1	1	1	1	1	1	1	1	1	1	1	1	1	1	0	1	1	1	1	1	1	1	1	1	5
N_KAT 49	Kathmandu	2	0	0	2	2	5	5	1	1	1	1	1	1	0	1	1	0	1	1	0	1	1	1	1	1	1	1	1	1	1	1	1	0	0	0	0	0	0		0	0	1	0	1	0	0	1	5
N_KAT 50	Kathmandu	2	1	0	3	2	6	5	1	1	1	1	1	1	1	1	1	1	1	1	1	1	1	1	1	1	1	1	1	1	1	1	1	1	0	0	0	1	0	1	1	1	1	1	1	1	1	1	5
N_KAT 51	Kathmandu	2	1	0	3	2	6	5	1	1	1	1	1	1	0	1	1	0	1	1	1	1	1	1	1	1	1	1	1	1	1	1	1	1	1	1	1	1	0	1	1	1	0	0	0	0	0	1	5
N_KAT 52	Kathmandu	2	0	1	2	4	6	5	1	1	1	1	1	0	0	1	1	0	1	1	0	1	1	1	1	1	1	1	1	1	1	1	1	0	1	1	1	1	1	1	0	0	1	0	0	0	0	1	5
N_KAT 53	Kathmandu	2	1	1	2	5	5	5	1	1	1	1	1	0	0	0	1	0	1	1	0	1	1	1	1	1	1	1	1	1	1	1	1	1	1	1	1	0	1	0	0	0	1	1	0	1	1	1	4
N_KAT 54	Kathmandu	2	0	1	2	5	5	5	1	1	1	1	1	1	1	1	1	1	1	1	1	1	1	1	1	1	1	1	1	1	1	1	1	1	0	1	1	1	1	1	1	1	1	1	1	1	1	1	4
N_KAT 55	Kathmandu	2	0	0	3	2	4	5	1	1	1	1	1	1	1	1	1	1	1	1	1	1	1	1	1	1	1	1	1	1	1	1	1	1	0	0	0	0	1	1	1	1	1	1	1	1	0	0	5
N_KAT 56	Kathmandu	2	0	0	3	1	4	5	1	1	1	1	1	1	1	1	1	1	1	1	1	1	1	1	1	1	1	1	1	1	1	1	1	1	0	0	0	0	1	0	1	1	1	1	1	0	0	1	5
N_KAT 57	Kathmandu	2	0	0	2	2	3	3	0	0	1	1	1	0	0	0	0	0	1	1	0	0	1	1	1	1	1	1	1	1	1	1	0	0	0	0	0	0	0	0	1	1	1	1	1	1	1	1	5
N_KAT 58	Kathmandu		1	1	3	5	4	5	1	1	1	1	1	1	1	1	1	0	1	1	0	1	1	1	1	1	1	1	1	1	1	1	1	1	1	1	1	1	1	1	0	1	1	1	1	1	1	1	3
N_KAT 59	Kathmandu		0	1	4	4	3	3	1	1	0	1	1	0	0	1	1	0	1	0	0	1	1	1	1	1	1	1	1	1	1	1	1	0	1	1	1	1	0	1	0	0	0	0	0	0	0	0	3
N_KAT 60	Kathmandu		0	1	3	4	4	5	1	1	1	1	0	0	1	1	1	0	1	1	0	1	1	1	1	1	1	1	1	1	1	1	1	1	0	1	1	1	1	1	1	1	1	1	1	1	1	1	3
N_KAT 61	Kathmandu		0	1	8		5	5	1	1	1	0	1	1	1	1	1	0	1	1	0	1	1	1	1	1	1	1	1	1	1	1	1	1	1	1	1	1	0	1	1	1	1	1	1	1	1	1	4
N_KAT 62	Kathmandu	2	1	1	2	3	4	5	1	1	1	1	1	0	0	1	1	0	1	0	0	1	1	1	1	1	1	1	1	1	1	1	1	0	0	0	0	0	0	0	1	1	1	1	1	1	1	1	4
N_KAT 63	Kathmandu	2	1	1		4	4	5	1	1	1	1	1	1	1	1	1	0	1	1	1	1	1	1	1	1	1	1	1	1	1	1	1	1	1	1	1	1	0	1	1	1	1	1	1	1	1	1	4
N_KAT 64	Kathmandu	2	1	1	2	3	4	4	1	1	1	1	1	1	1	1	1	1	1	1	1	1	1	1	1	1	1	1	1	1	1	1	1	1	1	1	1	1	1	1	1	1	1	1	1	1	1	1	4
N_KAT 65	Kathmandu	2	1	1	2	4	5	5	1	1	1	1	1	0	0	1	1	0	1	1	0	1	1	1	1	1	1	1	1	1	1	1	1	0	0	0	1	1	1	1	0	0	0	0	0	0	0	1	5
N_KAT 66	Kathmandu	2	1	0	2	2	6	5	1	1	1	1	1	1	0	1	1	0	1	1	0	1	1	1	1	1	1	1	1	1	1	1	1	1	1	1	1	0	0	1	1	1	1	1	1	0	0	1	5
N_KAT 67	Kathmandu	2	1	0	6	2	5	5	1	0	1	1	1	1	0	1	1	1	1	1	1	1	1	1	1	1	1	1	1	1	1	1	1	0	0	0	0	0	0	1	1	1	1	1	0	1	0	1	5
N_KAT 68	Kathmandu	2	0	1	4	3	5	5	1	1	1	1	1	0	1	1	1	0	1	1	1	1	1	1	1	1	1	1	1	1	1	1	1	1	1	1	1	1	1	1	0	0	1	1	1	1	1	1	4
N_KAT 69	Kathmandu	2	1	1	2	4	5	5	1	1	1	1	1	1	0	1	1	0	1	0	0	1	1	1	1	1	1					1	1	0	1	1	1	0	0	1	1	1	1	1	0	1	1	1	5
N_KAT 70	Kathmandu	2	0	0	2	2	5	5	1	1	1	1	1	0	0	1	1	0	1	0	0	1	1	1	1	1	1	0	1	1	1	1	1	1	1	1	1	1	1	1	0	0	1	1	1	0	1	1	4
N_KAT 71	Kathmandu	2	0	0	2	2	6	5	1	1	1	1	1	0	0	1	1	0	1	1	0	1	1	1	1	1	1	0	1	1	1	1	1	1	1	1	0	1	1	1	0	1	1	1	1	1	1	1	5
N_KAT 72	Kathmandu	2	1	1	2	5	6	5	1	1	1	1	1	1	1	1	1	1	1	1		1	1	1	1	1	1	1	1	1	1	1	1	1	1	1	1	1	0	1	1	1	1	1	1	1	1	1	4
N_KAT 73	Kathmandu	2	1	1	6	3	1	3	1	1	1	1	1	0	0	1	1	0	1	1	0	1	1	1	1	1	1	1	1	1	1	1	1	0	1	0	1	1	1	1	0	0	1	0	0	0	0	1	5
N_KAT 74	Kathmandu	2	1	1	6	3	1	2	1	1	1	1	0	0	0	1	1	0	1	1	0	1	1	1	1	1	1	0	1	1	1	1	1	0	1	0	1	0	1	1	0	0	1	0	0	0	0	1	5
N_KAT 75	Kathmandu	2	1	1	2	3	3	5	1	1	0	0	0	1	0	1	1	0	1	1	0	1	1	1	1	1	1	1	1	1	0	1	1	1	0	1	0	0	0	0	1	0	1	0	0	0	0	1	5
N_KAT 76	Kathmandu	2	1	1	1	4	3	4	1	1	1	1	1	1	1	1	1	0	1	1	1	1	1	1	1	1	1	1	1	1	1	1	1	0	0	0	1	0	0	1			1	1	1	1	1	1	4
N_KAT 77	Kathmandu	2	0	1	2	4	6	5	1	1	1	1	1	1	1	1	1	0	1	1	1	1	1	1	1	1	1	1	1	1	1	1	1	1	1	1	1	1	0	1	1	1	1	1	1	1	1	1	4
N_KAT 78	Kathmandu	2	1	1	5	5	4	5	1	1	1	1	1	1	0	1	1	0	1	1	0	1	1	1	1	1	1	1	1	1	1	1	1	1	0	0	0	0	1	0	1	1	1	1	1	1	0	1	5
N_KAT 79	Kathmandu	2	0	0	4	2	1	2	1	1	1	0	0	1	0	0	1	1	0	1	1	0	1	1	1	1	1	0	1	1	1	1	0	0	0	0	0	0	0	0	1	1	1	0	0	0	0	0	5
N_KAT 80	Kathmandu	2	0	0	5	5	3	5	1	1	1	1	1	1	0	1	1	0	1	1	0	1	1	1	1	1	1	1	1	1	0	1	1	1	0	0	0	0	1	0	1	1	1	1	0	1	0	1	5
N_KAT 81	Kathmandu	2	1	1	2	4	3	5	1	1	0	0	0	0	0	1	1	0	1	0	0	1	1	1	1	1	1	1	1	1	1	1	1	1	0	0	0	1	0	1	1	1	1	1	1	1	1	1	4
N_KAT 82	Kathmandu	2	1	1	7	4	3	5	1	1	1	1	1	0	0	1	1	0	1	1	0	1	1	1	1	1	1	1	1	1	1	1	1	1	1	0	1	1	1	1	1	1	1					1	5
N_KAT 83	Kathmandu	2	1	1	3	4	1	5	1	1	1	1	1	0	0	1	1	0	0	0	0	1	1	0	1	1	1	0	1	1	1	1	1	0	0	0	0	0	0	1	1	1	1					0	5
N_KAT 84	Kathmandu	2	1	0	5	2	5	5	1	1	1	1	1	1	0	1	1	0	1	1	0	1	1	1	1	1	1	1	1	1	1	1	1	1	1	1	1	1	1	1	0	1	1	1	0	0	0	1	5
N_KAT 85	kathmandu	2	0	1	3	4	4	5	1	1	1	1	1	1	1	1	1	0	1	1	1	1	1	1	1	1	1	1	1	1	1	1	1	1	1	1	1	1	0	1	1	1	1	1	1	1	1	1	4
N_KAT 86	Kathmandu	2	1	1	5	2	4	5	1	1	1	1	1	0	0	1	1	0	1	1	1	1	1	1	1	1	1	1	1	1	1	1	1	1	1	1	1	1	0	1	0	1	0	0	0	0	0	0	5
N_KAT 87	Kathmandu	2	1	0	3	2	4	5	1	1	1	1	1	0	0	1	1	0	1	0	0	1	1	1	1	1	1	1	1	1	1	1	1	1	1	1	1	1	1	1	1	1	1	1	1	1	1	1	5
N_KAT 88	Kathmandu	2	0	1	5	5	5	5	1	1	1	1	1	1	1	1	1	0	1	1	1	1	1	1	1	1	1	1	1	1	1	1	1	1	1	1	1	1	1	1	1	1	1	1	1	1	1	1	3
N_KAT 89	Kathmandu	2	1	1	2	4	5	5	1	1	1	1	1	1	1	1	1	1	1	1	1	1	1	1	1	1	1	1	1	1	1	1	1	1	1	1	1	1	1	1	1	1	1	1	1	1	1	1	4
N_KAT 90	Kathmandu	2	1	0	3	2	6	5	1	1	1	1	1	1	1	1	1	1	1	1	1	1	1	1	1	1	1	1	1	1	1	1	1	0	1	1	1	0	0	0	0	1	0	0	0	0	0	1	5
N_KAT 91	Kathmandu	2	1	1		4	4	5	1	1	1	1	1	1	1	1	1	0	1	1	1	1	1	1	1	1	1	1	1	1	1	1	1	1	1	1	1	1	0	1	1	1	1	1	1	1	1	1	4
N_KAT 92	Kathmandu	2	1	1	5	4	3	5	1	1	1	1	1	1	0	1	1	0	1	1	0	1	1	1	1	1	1	1	1	1	0	1	1	0	0	0	0	0	1	1	1	0	1	0	0	0	0	1	5
N_KAT 93	Kathmandu	2	1	1		4	4	5	1	1	1	1	1	1	1	1	1	1	1	1	1	1	1	1	1	1	1	1	1	1	1	1	1	1	0	1	1	1	1	1	1	1	1	1	1	1	1	1	4
N_KAT 94	Kathmandu	2	1	0	3	2	5	4	1	1	1	1	1	0	0	1	1	0	1	1	0	1	1	1	1	1	1	0	1	1	1	1	1	1	0	0	0	0	1	1	1	1	1	1	1	0	0	0	5
N_KAT 95	Kathmandu	2	0	0	6	2	4	4	1	0	1	1	1	0	0	1	1	0	1	1	1	1	1	1	1	1	1	1	1	1	1	1	1	1	0	0	0	0	1	1	1	1	1	1	0	0	0	1	5
N_KAT 96	Kathmandu	2	1	1	5	4	5	4	1	1	1	1	1	1	1	1	1	0	1	1	1	1	1	1	1	1	1	1	1	1	1	1	1	1	1	1	1	1	0	1	0	1	1	1	1	1	1	1	4
N_KAT 97	Kathmandu	2	1	1		3	5	4	1	1	1	0	0	1	1	1	1	0	1	0	0	1	1	1	1	1	1	1	1	1	1	1	1		1	1	1	1		1	1	1	1	1	1	1	1	1	4
N_KAT 98	Kathmandu	2	0	1		4	4	5	1	1	1	1	1	0	1	1	1	0	1	1	0	1	1	1	1	1	1	1	1	1	1	1	1	1	0	0	1	1	0	1	0	0	1	1	1	1	1	1	4
N_KAT 99	Kathmandu	2	1	1	2	5	4	5	1	1	1	1	1	1	1	1	1	0	1	1	0	1	1	1	1	1	1	1	1	1	1	1	1	1	1	1	1	1	1	1	1	1	1	1	1	1	1	1	4
N_KAT 100	Kathmandu	2	1	1	2	4	5	5	1	1	1	1	1	1	0	1	1	0	1	1	0	1	1	1	1	1	1	1	0	1	0	1	1	0	0	0	0	0	0	1	1	1	1	1	1	1	1	1	5
N_KAT 101	Kathmandu	2	1	0	2	2	5	5	1	1	1	1	1	0	0	1	1	0	1	1	0	1	1	1	1	1	1	0	1	1	1	1	1	0	1	0	1	0	1	1	0	0	1	0	0	0	1	1	5
N_KAT 102	Kathmandu	2	1	0	3	2	6	5	1	1	1	1	1	0	0	1	1	0	1	1	0	1	1	1	1	1	1	1	0	1	1	1	1	1	1	1	1	1	1	1	0	1	1	0	1	1	1	1	4
N_KAT 103	Kathmandu	2	0	1	3	4	6	5	1	0	1	1	1	1	1	1	1	1	1	1	1	1	1	0	1	1	1	1	1	1	1	1	1	0	0	0	0	0	1	1	1		1	1	0	0	0	0	5
N_KAT 104	Kathmandu	2	1	1	2	3	6	5	1	1	1	1	1	1	1	1	1	0	1	1	1	1	1	1	1	1	1	1	1	1	1	1	1	1	1	1	1	1	1	1	1	1	1	1	1	1	1	1	4
N_KAT 105	Kathmandu	2	0	1	1	5	3	5	1	1	1	1	1	1	1	1	1	1	1	1	1	1	1	1	1	1	1	1	1	1	1	1	1	1	1	1	1	1	1	1	1	1	1	1	1	1	1	1	4
N_KAT 106	kathmandu	2	1	1	5	3	6	5	1	1	1	1	1	0	0	0	1	0	1	1	1	1	1	1	1	1	1	1	1	1	1	1	1	0	0	0	0	0	0	0	0	1	0	1	0	0	1	1	3
N_KAT 107	Kathmandu	2	0	1		5	6	5	1	1	1	1	1	1	1	1	1	0	1	1	0	1	1	1	1	1	1	1	1	1	1	1	1	1	0	1	1	1	1	1	0	1	1	1	1	1	1	1	3
N_KAT 108	Kathmandu	2	1	1	2	4	5	5	1	1	1	1	1	0	0	1	1	0	1	1	0	1	1	1	1	1	1	1	1	1	1	1	1	0	1	0	1	0	1	1	0	0	0	0	0	0	0	1	5
N_KAT 109	Kathmandu	2	1	0	3	2	5	5	1	1	1	1	1	1	0	1	1	0	1	1	0	1	1	1	1	1	1	1	1	1	1	1	1	1	1	1	1	1	1	1	1	1	1	1	0	1	1	1	5
N_KAT 110	Kathmandu	2	1	0	6	2	6	5	1	1	1	1	1	0	0	1	1	0	1	1	0	1	1	1	1	1	1	1	0	1	1	1	1	1	1	1	1	1	1	1	1	1	1	1	1	1	1	1	4
N_KAT 111	Kathmandu	2	1	1	1	4	5	5	1	1	1	1	1	0	0	1	1	0	1	1	0	0	1	1	1	1	1	0	1	1	0	1	1	0	1	0	1	0	1	1	1	0	1	0	0	0	0	1	5
N_KAT 112	Kathmandu	2	0	1	1	3	5	4	1	1	1	1	1	1	0	1	1	0	1	1	0	1	1	1	1	1	1	1	1	1	1	1	1	1	1	0	0	1	0	0	1	1	1	1	1	1	1	1	5
N_KAT 113	Kathmandu	2	0	1	1	3	6	5	1	1	1	1	1	1	1	1	1	0	1	1	1	1	1	1	1	1	1	1	1	1	1	1	1	1	1	1	1	1	1	0	1	1	1	1	1	0	1	1	5
N_KAT 114	Kathmandu	2	1	1	2	2	5		1	1	1	1	1	1	0	0	1	0	1	1	0	1	1	1	1	1	1	0	1	1	1	1	1	1	0	0	0	0	1	0	0	1	1	1	1	0	0	1	4
N_KAT 115	Kathmandu	2	0	1	2	4	1	3	1	0	0	0	0	0	0	0	0	0	0	0	0	1	1	1	1	1	1	0	0	0	0	0	0	0	0	0	0	0	0	0								0	3
N_KAT 116	Kathmandu	2	0	0	1	2	5	5	1	1	1	1	1	0	1	1	1	0	1	1	0	1	1	1	1	1	1	1	1	1	1	1	1	0	0	1	0	0	0	1	0	0	1	0	0	0	0	1	3
N_KAT 117	Kathmandu	2	1	1	3	2	4		1	1	1	0	1	1	0	0	0	0	1	1	0	1	1	1	1	1	1	1	1	1	1	1	1	0	0	0	0	0	0	0	0	0	0	1	0	0	1	1	4
N_KAT 118	Kathmandu	2	1	1	2	3	3	5	1	1	0	0	1	0	1	1	1	1	1	1	1	1	1	1	1	1	1	1	1	1	1	1	1	1	0	0	0	0	0	1	0	0	1	1	0	0	0	1	3
N_KAT 119	Kathmandu	2	0	1	2	3	6	5	1	1	1	1	1	1	1	1	1	0	1	1	1	1	1	1	1	1	1	0	1	1	1	1	1	1	0	0	0	1	1	1	1	1	1	1	1	1	0	1	5
N_KAT 120	Kathmandu	2	1	1	1	3	6	5	1	1	1	1	1	1	1	1	1	0	1	1	0	1	1	1	1	1	1	0	0	1	0	1	1	1	0	0	0	0	1	1	0	0	0	1	0	0	1	1	5
N_KAT 121	Kathmandu	2	0	1	6	4	1	4	1	1	1	1	0	0	0	0	0	0	0	1	0	1	1	1	1	0	0	0	0	0	0	0	0	0	0	0	0	0	0	0	0	0	0	0	0	0	1	1	4
N_KAT 122	Kathmandu	2	1	1	3	3	3	5	1	1	1	1	0	0	0	0	1	0	0	0	0	1	1	1	1	1	1	0	0	0	0	0	1	0	0	0	0	0	0	0	0	0	0	0	0	0	1	1	4
N_KAT 123	Kathmandu	2	0	1	2	5	5	5	1	1	1	1	0	0	0	0	0	0	1	0	0	1	1	1	1	1	1	1	1	1	1	1	1	1	0	0	0	1	1	0	0	1	0	1	0	0	1	1	5
N_KAT 124	Kathmandu	2	1	1	1	4	1	4	1	1	1	0	0	0	0	0	0	0	0	0	0	1	1	0	0	0	0	0	0	0	0	0	1	1	0	0	0	0	0	0	0	0	0	0	0	0	0	1	4
N_KAT 125	Kathmandu	2	1	1	3	5	1	5	1	1	1	1	1	0	1	0	0	0	0	0	0	1	1	0	0	0	0	0	1	0	1	0	1	0	0	0	0	0	0	0	0	0	0	1	0	0	0	1	4
N_KAT 126	Kathmandu	2	1	1	4	2	1	4	1	1	1	0	0	0	0	0	1	0	0	0	0	1	1	0	1	1	1	0	0	0	0	0	0	1	0	0	0	1	1	0	0	0	0	1	0	0	1	0	4
N_KAT 127	Kathmandu	2	1	1	7	5	1	5	1	1	1	1	0	1	0	0	1	0	1	1	1	1	1	1	1	1	1	0	0	1	1	1	1	1	0	0	0	0	1	0	0	1	0	1	1	0	1	0	3
N_KAT 128	Kathmandu	2	0	1	6	2	6	5	1	1	1	1	1	1	1	1	1	0	1	1	1	1	1	1	1	1	1	1	1	1	1	1	1	1	0	0	0	0	1	1	1	1	0	1	0	0	1	1	4
N_KAT 129	Kathmandu	2	1	0	2	2	6	5	1	1	1	1	1	1	0	1	1	0	1	1	0	1	1	1	1	1	1	1	1	1	1	1	1	1	0	0	0	0	1	0	1	1	0	0	0	0	1	1	5
N_KAT 130	Kathmandu	2	1	0	1	2	5	5	1	1	1	1	1	1	0	1	1	0	1	1	0	1	1	1	1	1	1	0	1	1	1	1	1	1	0	0	0	0	0	0	0	0	0	0	0	1	1	1	5
N_KAT 131	Kathmandu	2	1	0	2	2	6	5	1	1	1	1	1	1	0	1	1	0	1	1	0	1	1	1	1	1	1	0	1	1	1	1	1	1	0	0	0	0	0	0	0	1	0	0	1	1	1	1	4
N_KAT 132	Kathmandu	2	1	0	1	2	6	5	1	1	1	1	1	1	0	1	1	0	1	1	1	1	1	1	1	1	1	0	1	1	1	1	1	1	1	1	1	1	0	0	1	0	1	1	1	0	1	1	4
N_KAT 133	Kathmandu	2	1	0	1	2	5	5	1	1	1	1	1	1	0	1	1	0	1	1	1	1	1	1	1	1	1	0	1	1	1	1	1	1	1	1	1	1	0	1	1	0	1	1	1	0	1	1	4
N_KAT 134	Kathmandu	2	0	0	2	2	6	5	1	1	1	1	1	1	0	1	1	0	1	1	1	1	1	1	1	1	1	1	1	1	1	1	1	1	0	0	0	1	1	1	1	1	1	1	1	0	1	1	3
N_KAT 135	Kathmandu	2	0	1		4	5	5	1	1	1	1	1	1	0	1	1	0	1	1	0	1	1	1	1	0	0	1	1	1	1	1	1	1	0	0	0	0	1	0	1	1	1	1	1	1	1	1	4
N_KAT 136	Kathmandu	2	0	1	5	5	2	5	1	1	1	1	1	0	0	1	1	0	1	1	0	1	1	1	1	1	1	1	1	1	1	1	1	1	0	0	0	0	0	0	1	1	1	0	0	1	1	1	3
N_KAT 137	Kathmandu	2	1	1	4	3	3	3	1	1	1	1	1	0	0	0	1	0	1	1	0	1	1	1	1	1	1	1	1	1	1	1	1	1	0	0	0	0	0	0	1	1	1	1	1	1	1	1	4
N_KAT 138	Kathmandu	2	1	1		3	5	5	1	1	1	1	1	1	0	1	1	0	1	1	1	1	1	1	1	1	1	1	1	1	1	1	1	1	1	0	0	1	1	1	1	1	1	1	1	1	1	1	5
N_KAT 139	Kathmandu	2	0	1	3	3	5	5	1	1	1	1	1	1	0	1	1	1	1	1	1	1	1	1	1	1	1	1	1	1	1	1	1	1	0	0	0	0	1	1	1	1	1	1	0	0	0	1	3
N_KAT 140	Kathmandu	2	1	1		4	1	2	1	1	1	1	1	0	0	0	1	0	1	1	0	1	1	1	1	1	1	1	1	1	1	1	0	1	0	0	0	0	0	0	0	1	1	0	0	0	0	1	3
N_KAT 141	Kathmandu	2	0	1	4	3	3	3	1	1	1	1	1	1	0	1	1	0	1	1	1	1	1	1	1	1	1	1	0		1	1	1	0	1	0	0	0	0	0	1	1	1	1	1	0	1	1	4
N_KAT 142	Kathmandu	2	0	1		5	3	4	1	1	1	1	1	0	0	0	1	0	1	1	1	1	1	1	1	1	1	1	1	1	1	1	1	0	0	0	0	0	0	0	0	1	0	0	0	0	1	1	4
N_KAT 143	Kathmandu	2	0	0		2	5	5	1	1	1	1	1	1	0	1	1	1	1	1	1	1	1	1	1	1	1	1	1	1	1	1	1	1	1	1	1	1	1	1	1	1	1	1	1	1	1	1	4
N_KAT 144	Kathmandu	2	0	1		4	4	5	1	1	1	1	1	0	0	1	1	0	1	1	0	1	1	1	1	1	1	1	1	1	1	1	1	1	1	0	0	0	0	1	1	1	1	1	1	1	1	1	4
N_KAT 145	Kathmandu	2	1	0	3	2	5	5	1	1	1	1	1	1	0	1	1	1	1	1	1	1	1	1	1	1	1	1	1	1	1	1	1	1	1	0	0	1	1	1	1	1	1	1	1	1	1	1	4
N_KAT 146	Kathmandu	2	1	0	6	2	5	5	1	1	1	1	1	0	0	1	1	0	1	1	0	1	1	1	1	1	1	1	1	1	1	1	1	1	0	0	0	0	1	1	0	1	1	1	1	0	1	1	5
N_KAT 147	Kathmandu	2	0	1	6	2	5	5	1	1	1	1	1	0	0	1	1	0	1	1	0	1	1	1	1	1	1	1	1	1	1	1	1	1	1	1	1	0	1	0	0	0	0	0	0	0	0	1	5
N_KAT 148	Kathmandu	2	0	1	6	2	4	5	1	1	1	1	1	0	0	1	1	0	1	1	1	1	1	1	1	1	1	1	1	1	1	1	1	1	0	0	0	0	1	1	0	0	0	0	0	0	1	1	4
N_KAT 149	Kathmandu	2	1	0	7	2	5	5	1	1	1	1	1	0	0	1	1	1	1	1	1	1	1	1	1	1	1	1	1	1	1	1	1	0	1	1	1	0	1	1	0	0	0	0	0	0	1	0	4
N_KAT 150	Kathmandu	2	1	0	3	2	5	5	1	1	1	1	1	0	0	1	1	0	1	1	0	1	1	1	1	1	1	1	1	1	1	1	1	1	0	0	0	0	1	1	1	1	0	1	1	0	1	1	3
N_KAT 151	Kathmandu	2	1	0	2	2	5	5	1	1	1	1	1	0	0	1	1	1	1	1	1	1	1	1	1	1	1	1	1	1	1	1	1	1	1	0	1	1	1	1	1	1	1	1	1	1	1	1	5
N_KAT 152	Kathmandu	2	0	1	7	5	2	5	1	1	1	1	1	0	0	1	1	0	1	1	0	1	1	1	1	1	1	1	1	1	1	1	1	0	1	0	1	0	1	1	1	1	1	1	1	1	1	1	5
N_KAT 153	Kathmandu	2	1	1	7	5	1	5	1	1	1	1	1	0	0	1	1	1	1	1	1	1	1	1	1	1	1	1	1	1	1	1	1	0	0	1	0	1	1	1	1	1	1	1	1	1	1	1	5
N_KAT 154	Kathmandu	2	1	0	7	2	4	5	1	1	1	1	1	0	0	1	1	0	1	1	1	1	1	1	1	1	1	1	1	1	1	1	1	1	1	0	1	1	1	1	1	1	1	1	1	1	1	1	5
N_KAT 155	Kathmandu	2	1	0	6	2	4	5	1	1	1	1	1	0	0	1	1	0	1	1	1	1	1	1	1	1	1	1	1	1	1	1	1	0	1	0	0	0	1	1	1	1	1	1	1	1	1	1	5
N_KAT 156	Kathmandu	2	0	0	3	2	4	5	1	1	1	1	1	0	0	1	1	0	1	1	1	1	1	1	1	1	1	1	1	1	1	1	1	1	1	0	0	1	1	1	1	1	1	1	1	1	1	1	4
N_KAT 157	Kathmandu	2	1	0	7	2	5	5	1	1	1	1	1	0	0	1	1	0	1	1	1	1	1	1	1	1	1	1	1	1	1	1	1	1	1	0	0	1	1	1	1	1	1	1	1	1	1	1	4
N_KAT 158	Kathmandu	2	0	1	6	2	5	5	1	1	1	1	1	0	0	1	1	0	1	1	1	1	1	1	1	1	1	1	1	1	1	1	1	1	1	0	0	1	1	1	1	1	1	1	1	1	1	1	5
N_KAT 159	Kathmandu	2	1	1	7	3	2	5	1	1	1	1	1	0	0	1	1	0	1	1	1	1	1	1	1	1	1	1	1	1	1	1	0	0	1	1	1	1	0	0	1	1	1	1	1	1	1	1	5
N_KAT 160	Kathmandu	2	1	0	7	2	5	5	1	1	1	1	1	0	0	1	1	0	1	1	1	1	1	1	1	1	1	1	1	1	1	1	1	1	1	0	1	1	1	1	1	1	1	1	1	1	1	1	5
N_KAT 161	Kathmandu	2	1	0	5	2	5	5	1	1	1	1	1	0	0	1	1	0	1	1	1	1	1	1	1	1	1	1	1	1	1	1	1	1	1	0	1	1	1	1	1	1	1	1	1	1	1	1	5
N_KAT 162	Kathmandu	2	1	0	2	2	5	5	1	1	1	1	1	0	0	1	1	0	1	1	1	1	1	1	1	1	1	1	1	1	1	1	1	1	1	0	0	1	1	1	1	1	1	1	1	1	1	1	5
N_KAT 163	Kathmandu	2	0	0		2	5	1	1	1	1	1	1	1	1	1	1	1	1	1	1	1	1	1	1	1	1	1	1	1	1	1	0	1	1	1	1	1	1	1	1	1	1	1	1	1	1	1	4
N_KAT 164	Kathmandu	2	1	1	7	3	5	4	1	1	1	1	1	1	1	1	1	1	1	1	0	1	1	1	1	1	1	1	1	1	1	1	1	1	1	1	0	0	1	1	1	1	1	1	1	1	1	1	5
N_KAT 165	Kathmandu	2	1	1	3	3	4	3	1	1	1	1	1	1	0	1	1	0	1	1	1	1	1	1	1	1	1	1	1	1	1	1	1	1	1	1	0	1	1	1	1	1	1	1	0	1	1	1	5
N_KAT 166	Kathmandu	2	0	0	2	2	5	5	1	1	1	1	1	1	1	1	1	1	1	1	1	1	1	1	1	1	1	1	1	1	1	1	1	1	1	1	1	1	1	1	1	1	1	1	1	1	1	1	5
N_KAT 167	Kathmandu	2	1	1	2	2	5	5	1	1	1	1	1	1	1	1	1	1	1	1	1	1	1	1	1	1	1	1	1	1	1	1	1	1	0	0	0	0	1	1	1	1	1	1	1	1	1	1	3
N_KAT 168	Kathmandu	2	0	0	2	2	5	5	1	1	1	1	1	1	1	1	1	1	1	1	1	1	1	1	1	1	1	1	1	1	1	1	1	1	0	1	1	1	1	1	1	1	1	1	1	1	1	1	5
N_KAT 169	Kathmandu	2	0	0	1	2	5	5	1	1	1	1	1	0	0	1	1	0	1	1	1	1	1	1	1	1	1	1	1	1	1	1	1	1	0	0	0	0	0	0	1	0	1	1	1	0	0	1	4
N_KAT 170	Kathmandu	2	1	1	8	3	4	3	1	1	1	1	1	0	0	1	1	0	1	1	0	1	1	1	1	1	1	0	1	0	1	0	1	0	0	0	0	1	0	0	1	1	1	1	1	1	1	1	4
N_KAT 171	Kathmandu	2	0	1	1	3	4	3	1	1	1	1	1	0	0	1	1	0	1	1	1	1	1	1	1	1	1	1	1	1	1	1	1	0	0	0	0	0	0	1	1	1	1	0	0	0	0	1	4
N_KAT 172	Kathmandu	2	1	1	2	4	3	5	1	1	1	1	1	0	0	1	1	0	1	1	0	1	1	1	1	1	1	1	1	1	1	1	1	0	0	0	0	0	0	0	1	1	0	0	1	0	0	1	4
N_KAT 173	Kathmandu	2	0	1	1	3	4	3	1	1	1	1	1	0	0	1	0	0	1	1	0	1	1	1	1	1	1	1	1	1	1	1	1	0	0	0	0	0	0	0	1	0	1	0	1	0	0	1	4
N_KAT 174	Kathmandu	2	0	0	1	2	4	5	1	1	1	1	1	0	0	1	1	0	1	1	1	1	1	1	1	1	1	1	1	1	1	1	1	1	0	0	0	0	0	1	1	1	1	1	1	1	1	1	4
N_KAT 175	Kathmandu	2	1	1	1	2	4	1	1	1	1	1	1	0	0	1	1	0	1	1	0	1	1	1	1	1	1	1	1	1	1	1	1	1	0	0	0	0	0	0	1	0	0	0	1	0	0	1	4
N_KAT 176	Kathmandu	2	1	1	3	2	4	5	1	1	1	1	1	0	0	1	1	0	1	1	1	1	1	1	1	1	1	1	1	1	1	1	1	0	0	0	0	0	0	1	1	0	1	0	1	1	0	1	4
N_KAT 177	Kathmandu	2	0	0	3	2	4	5	1	1	1	1	1	0	0	1	1	1	1	1	1	1	1	1	1	1	1	1	1	1	1	1	1	1	0	0	0	0	0	1	1	1	1	1	1	1	1	1	4
N_KAT 178	Kathmandu	2	1	1	8	3	4	4	1	1	1	1	1	0	0	1	1	0	1	0	0	1	1	1	1	1	1	1	0	0	0	1	1	0	0	0	0	0	0	0	0	0	0	0	0	0	0	0	4
N_KAT 179	Kathmandu	2	0	1	7	3	3	3	1	1	1	1	1	0	0	1	0	0	1	0	0	1	1	1	1	1	1	1	1	1	1	1	1	0	0	0	0	1	0	0	0	1	0	1	1	0	0	1	4
N_KAT 180	Kathmandu	2	1	1	3	4	4	4	1	1	1	1	1	0	0	1	1	1	1	1	1	1	1	1	1	1	1	1	1	1	1	1	1	1	1	1	1	1	1	1	1	1	1	1	1	1	1	1	4
N_KAT 181	Kathmandu	2	1	1	3	4	5	5	1	1	1	1	1	1	0	1	1	0	1	1	0	1	1	1	1	1	1	1	1	1	0	1	1	1	0	1	0	1	0	1	1	1	1	1	1	0	0	1	5
N_KAT 182	Kathmandu	2	1	1	4	5	1	5	1	1	1	1	1	1	0	1	1	1	1	1	0	1	1	1	1	1	1	1	1	1	1	1	1	1	0	0	0	0	0	1	1	1	1	1	1	1	1	1	4
N_KAT 183	Kathmandu	2	1	1	7	2	3	5	1	1	1	1	1	0	0	1	1	0	1	1	0	1	1	1	1	1	1	0	1	1	1	1	1	1	0	0	0	0	0	1	1	0	0	0	0	0	0	0	4
N_KAT 184	Kathmandu	2	1	0	3	2	5	5	1	1	1	1	1	0	0	1	1	0	1	1	1	1	1	1	1	1	1	1	1	1	1	1	1	1	1	1	1	1	1	1	0	0	0	0	0	0	0	1	4
N_KAT 185	Kathmandu	2	1	0	2	2	5	5	1	1	1	1	1	1	0	1	1	0	1	1	0	1	1	1	1	1	1	0	1	0	0	1	1	1	0	0	0	0	0	1	0	1	1	0	0	1	1	1	5
N_KAT 186	Kathmandu	2	1	0	2	2	4	5	1	1	1	0	1	0	0	1	1	0	1	1	0	1	1	1	1	1	1	0	1	1	1	1	1	1	1	1	0	1	1	1	1	0	1	0	1	0	1	1	5
N_KAT 187	Kathmandu	2	1	1	6	4	4	4	1	1	1	0	1	0	0	1	1	0	1	1	0	1	1	1	1	1	1	1	1	1	1	1	1	0	1	1	1	0	0	1	1	1	1	1	1	0	1	1	3
N_KAT 188	Kathmandu	2	1	0	3	1	5	5	1	1	0	1	1	0	1	1	1	0	1	1	0	1	1	1	1	1	1	1	1	1	1	1	1	1	0	0	0	0	1	1	1	1	1	1	1	1	1	1	4
N_KAT 189	Kathmandu	2	1	0	2	1	5	5	1	1	1	1	1	1	1	1	1	1	1	1	0	1	1	1	1	1	1	1	1	1	1	1	1	0	0	0	0	0	0	1	1	1	1	1	1	1	1	1	5
N_KAT 190	Kathmandu	2	0	0	2	2	5	5	1	1	1	1	1	1	0	1	1	0	1	1	1	1	1	1	1	1	1	1	1	1	1	1	1	1	0	1	0	0	1	1	1	1	1	1	1	1	1	1	4
N_KAT 191	Kathmandu	2	0	0	1	2	6	4	1	1	1	1	1	0	0	0	1	0	1	1	1	1	1	1	1	1	1	1	1	0	0	0	1	1	1	1	1	1	1	0	0	1	1	0	0	1	0	1	4
N_KAT 192	Kathmandu	2	1	0	2	2	5	5	1	1	1	1	1	1	0	1	1	0	1	1	0	1	1	1	1	1	1	1	1	1	1	1	1	1	1	0	1	0	0	1	0	0	1	1	1	0	1	1	4
N_KAT 193	Kathmandu	2	1	1		2	4	5	1	1	1	1	1	0	1	1	0	0	1	0	0	1	1	1	1	1	1	0	0	0	1	1	0	0	0	0	0	0	0	1	0	1	1	1	0	0	0	1	4
N_KAT 194	Kathmandu	2	1	0	2	2	4	5	1	1	1	1	1	0	0	1	1	0	1	0	0	1	1	1	1	1	1	1	1	0	1	1	0	0	0	0	0	0	0	1	0	1	0	0	0	0	1	1	4
N_KAT 195	Kathmandu	1	1	0	2	2	5	5	1	1	1	1	1	0	0	1	1	1	1	1	1	1	1	1	1	1	1	1	1	1	1	1	1	1	1	1	1	0	0	1	0	0	1	1	1	0	1	1	4
N_KAT 196	Kathmandu	2	1	0	2	2	5	4	1	1	1	1	1	1	0	1	1	0	1	1	1	1	1	1	1	1	1	1	1	1	1	1	1	1	0	0	0	1	1	1	0	1	1	1	0	1	1	1	5
N_KAT 197	Kathmandu	2	1	1	3	4	4	5	1	1	1	1	1	1	0	1	1	0	1	1	1	1	1	1	1	1	1	1	1	1	1	1	1	1	1	1	1	1	1	1	1	1	1	1	1	0	1	1	3
N_L1	Lalitpur	1	0	0	6	2	4	3	1	1	1	1	1	0	0	1	1	0	1	1	0	1	1	1	1	1	1	0	1	1	1	1	1	0	0	0	0	0	1	1	0	0	0	0	0	0	0	1	5
N_L2	Lalitpur	1	1	1	6	3	3	5	1	1	1	1	1	0	1	1	1	0	1	1	1	1	1	1	1	1	1	1	1	1	1	1	1	1	1	1	1	1	0	1	0	0	1	1	1	0	0	1	4
N_L3	Lalitpur	1	1	0	1	2	4	2	1	1	1	1	1	0	0	1	1	0	1	1	0	1	1	1	1	1	1	1	1	1	1	1	1	1	0	0	0	1	0	0	0	1	1	0	0	1	0	1	4
N_L4	Lalitpur	1	0	1	6	4	4	5	1	1	1	1	1	0	0	1	1	0	1	1	0	1	1	1	1	1	1	1	1	1	1	1	1	1	0	1	1	1	1	1	1	1	1	1	1	1	1	1	5
N_L5	Lalitpur	1	0	1	3	5	5	5	1	1	1	1	0	1	1	1	1	0	1	1	0	1	1	1	1	1	1	1	1	1	1	1	1	1	1	1	1	1	1	1	1	1	1	1	1	1	1	1	3
N_L6	Lalitpur	1	1	0	2	2	4	5	1	1	1	1	1	0	1	1	0	1	0	0	1	1	1	1	1	1	1	1	1	1	1	1	1	1	1	1	1	0	1	1	1	1	1	1	1	1	1	1	4
N_L7	Lalitpur	1	1	1	3	4	4	5	1	1	1	1	1	0	0	1	1	0	1	0	0	1	1	1	1	1	1	0	1	1	1	1	1	0	0	0	0	0	1	1	0	0	1	0	0	0	0	1	5
N_L8	Lalitpur	1	0	1	6	4	4	3	1	1	1	1	0	0	1	1	1	0	0	0	1	1	1	1	1	1	1	0	1	1	1	1	1	0	0	0	0	0	1	1	0	0	0	0	0	0	0	1	5
N_L9	Lalitpur	2	1	1	4	4	3	2	1	1	1	1	0	0	0	1	1	0	1	0	0	0	1	1	1	1	1	1	1	1	1	1	1	1	0	0	0	0	1	1	0	1	1	0	0	0	0	1	5
N_L10	Lalitpur	1	0	0	7	2	5	5	1	1	1	1	1	1	0	1	1	0	1	1	1	1	1	1	1	1	1	0	1	1	1	1	1	1	1	1	0	1	1	1	1	1	1	1	1	1	1	1	2
N_L11	Lalitpur	2	0	1	6	4	4	4	1	1	1	1	1	0	0	1	1	0	1	1	0	1	1	1	1	1	1	0	1	1	1	1	1	0	0	0	0	0	1	1	0	0	0	0	0	0	0	1	4
N_L12	Lalitpur	2	1	0	2	3	6	5	1	1	1	1	1	1	1	1	1	1	1	1	1	1	1	1	1	1	1	1	1	1	1	1	1	1	1	1	1	1	1	1	0	0	1	1	1	1	1	1	4
N_L13	Lalitpur	2	1	1	6	2	4	5	1	1	1	1	1	0	1	1	1	0	1	1	0	1	1	1	1	1	1	1	1	1	1	1	1	1	1	1	1	1	1	1	0	0	1	1	1	1	1	1	4
N_L14	Lalitpur	2	1	1	2	2	6	5	1	1	1	1	1	0	1	1	1	0	1	1	0	1	1	1	1	1	1	1	1	1	1	1	1	1	0	0	1	1	0	1	0	0	1	1	1	1	1	1	4
N_L15	Lalitpur	2	1	1	2	3	5	5	1	1	1	1	1	0	0	1	1	0	1	1	0	1	1	1	1	1	1	1	1	1	1	1	1	0	0	0	0	0	1	1	0	0	1	0	0	0	0	1	5
N_L16	Lalitpur	2	1	1	5	4	4	5	1	1	1	1	1	0	1	1	0	1	1	0	1	1	1	1	1	1	1	1	1	1	1	1	1	1	1	1	1	1	1	1	1	1	1	1	1	1	1	1	5
N_L17	Lalitpur	2	1	1	1	4	1	2	1	1	1	1	1	1	1	1	1	1	1	1	1	1	1	1	1	1	1	1	1	1	1	1	1	1	1	1	1	1	1	0	1	1	1	1	1	1	1	1	5
N_L18	Lalitpur	2	0	1	4	3	4	3	1	1	1	1	0	0	0	1	1	0	1	0	0	1	1	1	1	1	1	0	1	1	1	1	1	1	0	0	0	1	0	1	0	0	0	0	0	0	0	1	4
N_L19	Lalitpur	2	0	1	1	5	1	4	1	1	1	1	1	0	1	1	1	1	1	1	0	1	1	1	1	1	1	1	1	1	1	1	1	1	0	1	1	1	1	0	0	0	1	1	0	0	1	1	3
N_L20	Lalitpur	2	0	1	4	4	1	1	1	1	1	1	0	0	0	1	1	0	1	1	1	1	1	1	1	1	1	1	1	1	1	1	1	0	0	0	0	0	1	0	0	0	1	0	0	0	0	1	4
N_L21	Lalitpur	2	1	1	1	4	1	4	1	1	0	1	1	0	0	1	1	0	1	1	1	1	1	1	1	1	1	1	1	1	1	1	1	1	1	1	1	1	1	1	0	1	1	1	1	0	0	1	5
N_L22	Lalitpur	2	0	1	6	5	3	4	1	1	1	1	1	1	1	1	1	0	1	1	0	1	1	1	1	1	1	1	1	1	1	1	1	1	0	0	1	1	0	1	0	0	1	0	1	0	0	1	4
N_L23	Lalitpur	2	1	1	3	3		5	1	1	1	1	1	0	1	1	1	0	1	1	0	1	1	1	1	1	1	1	1	1	1	1	1	1	1	1	1	1	0	1	1	1	1	1	1	1	1	1	5
N_L24	Lalitpur	2	0	1	3	3	4	5	1	1	1	1	1	0	0	1	1	0	1	0	0	1	1	1	1	1	1	1	1	1	1	1	1	1	1	1	1	1	0	1	1	1	1	1	1	1	1	1	3
N_L25	Lalitpur	2	1	1	2	3	5	5	1	1	1	1	1	1	1	1	1	1	1	1	1	1	1	1	1	1	1	1	1	1	0	1	1	1	0	1	1	0	1	0	1	1	1	1	1	1	1	1	4
N_L26	Lalitpur	2	1	1	2	5	6	5	1	1	1	1	1	1	1	1	1	1	1	1	1	1	1	1	1	1	1	1	1	1	1	1	1	1	1	1	1	1	1	1	1	1	1	1	1	1	1	1	3
N_L27	Lalitpur	2	0	1	3	3	5	5	1	1	1	1	1	1	1	1	1	0	1	1	0	1	1	1	1	1	1	1	1	1	1	1	1	1	0	1	1	1	0	1	1	1	1	1	1	1	1	1	4
N_L28	Lalitpur	2	0	0	3	3	5	5	1	1	1	1	1	1	1	1	0	1	1	0	1	1	1	1	1	1	1	1	1	1	1	1	1	1	0	1	1	1	0	1	1	1	1	1	1	1	1	1	4
N_L29	Lalitpur	2	1	0	2	2	6	5	1	1	1	1	1	1	1	1	1	1	1	1	1	1	1	1	1	1	1	1	1	1	1	1	1	1	1	1	1	1	1		1	0	1	1	1	0	1	1	3
N_L30	Lalitpur	2	1	0	7	2	5	5	1	1	0	1	0	0	0	0	1	0	0	0	0	1	1	1	1	1	1	1	1	1	0	1	1	1	0	0	0	1	0	1	0	1	1	1	1	1	1	1	3
N_L31	Lalitpur	2	1	1	6	2	4	4	1	1	1	1	1	1	1	1	1	0	1	1	0	1	1	1	1	1	1	1	1	1	1	1	1	0	0	1	1	0	1	1	0	1	0	0	1	0	0	1	5
N_L32	Lalitpur	2	0	1	3	4	5	5	1	1	1	1	1	0	1	1	1	0	1	1	0	1	1	1	1	1	1	1	1	1	1	1	1	0	1	1	1	1	1	1	1	1	1	1	1	1	1	1	4
N_L33	Lalitpur	2	1	0	2	2	5	5	1	1	1	1	0	0	0	1	1	0	1	1	0	1	1	1	1	1	1	0	1	1	1	1	1	0	0	0	0	0	1	1	0	0	0	0	0	0	0	1	5
N_L34	Lalitpur	2	1	1	7	3	4	5	1	1	1	1	1	0	0	1	1	0	1	1	0	1	1	1	1	1	1	0	1	1	1	1	1	0	0	0	0	0	1	0	1	1	1	0	1	0	1	1	4
N_L35	Lalitpur	2	0	1	3	5	5	5	1	0	1	0	0	0	1	1	1	0	1	1	0	1	1	1	1	1	1	0	0	1	1	1	1	0	1	0	0	0	0	0	0	0	1	1	1	1	1	1	3
N_L36	Lalitpur	2	1	1	7	3	4	5	1	1	1	1	1	1	0	1	0	0	1	1	1	1	1	1	1	1	1	1	1	1	1	1	1	1	1	1	1	0	0	1	1	1	1	1	1	0	1	1	4
N_L37	Lalitpur	2	1	1	7	3	1	5	1	1	1	1	1	0	0	1	1	0	1	1	0	0	1	1	1	1	1	0	1	1	0	1	1	0	0	0	0	0	1	1	0	0	1	1	0	0	0	1	4
N_L38	Lalitpur	2	1	0	1	3	3	2	1	1	1	1	1	0	0	1	1	0	1	1	0	1	1	1	1	1	1	0	1	1	1	1	1	0	0	0	1	0	1	0	0	0	1	0	1	0	0	1	3
N_L39	Lalitpur	2	1	1	6	3	2	5	1	1	1	1	1	0	0	1	1	0	1	1	1	1	1	1	1	1	1	1	1	1	1	1	1	1	1	0	0	0	0	1	0	0	0	0	0	0	1	1	5
N_L40	Lalitpur	2	0	0	7	2	4	5	1	1	1	1	1	0	0	1	1	0	1	1	1	1	1	1	1	1	1	1	1	1	1	1	1	0	0	0	0	0	1	1	0	1	1	1	1	1	1	1	5
N_L41	Lalitpur	2	1	1	6	3	4	3	1	1	0	1	1	0	0	1	1	1	1	1	1	1	1	1	1	1	1	1	1	1	1	1	1	1	1	1	1	1	1	1	0	0	1	1	1	0	1	1	4
N_L42	Lalitpur	2	1	0	2	2	6	5	1	1	1	1	1	1	1	1	1	1	1	1	1	1	1	1	1	1	1	1	1	1	1	1	1	1	1	1	1	1	1	1	1	1	1	1	1	1	1	1	5
N_L43	Lalitpur	2	1	0	2	2	5	5	1	1	1	1	1	1	0	1	1	1	1	1	1	1	1	1	1	1	1	1	1	1	1	1	1	1	0	0	0	1	1	1	1	1	1	1	1	1	1	1	5
N_L44	Lalitpur	2	0	0	3	2	4	5	1	1	1	1	1	1	0	1	1	0	1	1	0	1	1	1	1	1	1	0	1	1	1	1	1	1	1	1	0	0	1	1	0	1	1	1	0	0	1	1	4
N-L45	Lalitpur		0	0	3	1	5	5	1	1	1	1	1	0	1	1	1	0	1	1	1	1	1	1	1	1	1	1	1	1	1	1	1	1	0	0	0	0	0	1	0	0	0	0	0	0	0	1	4
N-L46		2	0	0	2	2	5	5	1	1	1	1	1	1	0	1	1	0	1	1	0	1	1	1	1	1	1	1	1	1	1	1	1	1	1	0	0	1	1	1	1	1	1	0	0	0	1	1	5
N_L47	Lalitpur	2	0	0	6	2	5	5	1	1	1	1	1	1	1	1	1	1	1	1	1	1	1	1	1	1	1	1	1	1	1	1	1	0	1	1	1	1	0	1	1	1	1	1	1	1	1	1	4
N_L48	lalitpur	2	1	0	2	2	6	5	1	1	1	1	1	1	0	1	1	0	1	0	1	1	1	1	1	1	1	1	1	1	1	1	1	1	1	0	1	1	1	1	0	1	1	0	0	0	1	1	5
N_L49	Lalitpur	2	1	0	2	2	5	5	1	1	1	1	1	1	1	1	1	0	1	0	0	1	1	1	1	1	1	1	1	1	1	1	1	1	1	0	0	0	1	1	1	1	1	1	0	0	0	1	5
N_ L50	Lalitpur	2	1	1	2	2	6	5	1	1	1	1	1	0	0	1	1	0	1	1	0	1	1	1	1	1	0	1	1	1	1	0	1	0	0	0	1	0	0	1	1	0	0	0	0	0	0	1	5
N_L51	Lalitpur	2	0	0	1	2	4	4	1	1	1	1	1	0	0	1	1	0	1	1	0	1	1	1	1	1	1	1	1	1	1	1	1	0	1	1	1	1	0	0	1	1	1	0	0	1	0	1	5
N_L52	Lalitpur	2	1	0	3	2	5	5	1	1	1	1	1	1	1	1	1	1	1	1	1	1	1	1	1	1	1	1	1	1	1	1	1	0	0	0	0	0	0	1	0	1	1	1	1	1	0	1	4
N_L53	Lalitpur	2	1	1	3	2	5	5	1	1	1	1	1	1	1	1	1	1	1	1	1	1	1	1	1	1	1	1	1	1	1	1	1	1	1	0	0	1	1	0	1	1	1	1	1	1	1	1	3
N_L54	Lalitpur	2	0	0	2	2	4	4	1	1	1	1	1	0	1	1	1	0	1	1	1	1	1	1	1	1	1	1	1	1	1	1	1	1	1	1	1	0	0	0	1	1	1	1	1	0	1	1	5
N_BKT 1	Bhaktapur	2	1	0	3	2	5	4	1	1	1	1	1	0	0	1	1	0	1	1	0	1	1	1	1	1	1	0	1	1	1	1	1	1	1	1	1	1	1	1	1	1	1	0	0	0	0	1	5
N_BKT 2	Bhaktapur	2	0	1	6	5	5	5	1	0	1	1	1	0	0	1	1	0	1	1	0	1	1	1	1	1	1	0	1	1	0	1	1	0	1	0	0	0	0	0	0	0	1	0	0	0	0	1	3
N_BKT 3	Bhaktapur	2	1	1	3	2	5	5	1	1	1	1	1	0	0	1	1	0	1	1	0	1	1	1	1	1	0	0	0	1	1	1	1	0	0	0	0	0	0	0	1	1	1	1	1	1	1	1	5
N_BKT 4	Bhaktapur	2	1	1	6	5	1	5	1	1	1	1	1	1	0	1	1	0	1	1	0	1	1	1	1	1	1	1	1	1	1	1	1	0	0	0	1	0	0	1	0	0	1	0	1	0	0	1	5
N_BKT 5	Bhaktapur	2	1	1	1	2	5	5	1	1	1	1	1	1	0	1	0	0	1	1	0	1	1	1	1	1	1	0	1	1	1	1	1	1	1	0	0	1	0	1	0	1	1	0	0	0	0	0	4
N_BKT 6	Bhaktapur	2	1	1		4	3	5	1	1	1	1	1	0	0	1	1	0	1	1	1	1	1	1	1	1	1	1	1	1	1	1	1	0	1	1	0	0	0	0	1	1	1	1	1	0	1	1	4
N_BKT 7	Bhaktapur	2	1	1	3	4	1	5	1	1	0	0	1	0	0	1	1	0	1	1	0	1	1	1	1	1	1	1	1	1	1	1	1	0	1	0	1	0	0	1	0	1	1	1	1	0	1	1	4
N_BKT 8	Bhaktapur	2	1	0		5	1	5	1	1	1	1	1	0	0	1	1	0	1	1	1	1	1	1	1	1	1	1	1	1	1	1	0	1	0	0	0	0	0	0	1	0	0	0	0	0	0	0	4
N_BKT 9	Bhaktapur	2	1	0	2	2	5	5	1	1	1	1	1	0	1	1	1	0	1	1	1	1	1	1	1	1	1	1	1	1	1	1	1	1	0	0	0	1	1	0	1	1	0	0	0	0	0	1	5
N_BKT 10	Bhaktapur	2	1	0	6	2	5	5	1	1	1	1	1	1	0	1	1	0	1	1	0	1	1	1	1	1	1	0	1	1	1	1	1	1	1	1	1	1	0	1	1	1	0	0	0	0	0	1	5
N_BKT 11	Bhaktapur	2	0	0	6	2	6	5	1	1	1	1	1	0	0	1	1	0	1	1	0	1	1	1	1	1	1	1	1	1	0	1	1	1	1	1	1	1	1	1	1	0	0	1	1	0	0	1	5
N_BKT 12	Bhaktapur	2	1	0	6	2	5	2	1	1	1	1	1	0	0	0	1	0	1	1	0	1	1	1	1	1	1	1	1	1	1	1	1	1	1	1	1	1	0	1	1	1	0	0	0	0	0	1	5
N_BKT 13	Bhaktapur	2	0	0	6	2	5	5	1	1	1	1	1	1	0	1	1	0	1	1	0	1	1	1	1	1	1	1	1	1	1	1	1	0	1	1	0	0	0	0	1	0	0	1	1	0	0	1	4
N_BKT 14	Bhaktapur	2	1	1	3	2	5	3	1	1	1	1	1	0	0	1	1	0	1	1	0	1	1	1	1	1	1	0	1	1	0	1	1	0	0	0	0	0	0	1	1	0	0	1	0	0	0	1	4
N_BKT 15	Bhaktapur	2	1	1	1	4	1	4	1	1	1	1	1	0	0	1	1	0	1	1	0	1	1	1	1	1	1	1	1	1	0	1	1	0	0	0	0	0	1	0	1	0	0	0	0	0	0	1	4
N_BKT 16	Bhaktapur	2	1	0	2	2	5	5	1	1	1	1	1	0	0	1	1	0	1	0	0	1	1	1	1	1	1	1	1	1	0	1	1	1	0	0	0	1	1	1	1	1	1	1	1	1	1	1	5
N_BKT 17	Bhaktapur	2	1	0		2	5	5	1	1	1	1	1	1	1	1	1	0	1	1	1	1	1	1	1	1	1	1	1	1	1	1	1	1	1	0	1	1	1	1	1	1	1	1	0	0	1	1	4
N_BKT 18	Bhaktapur	2	1	1	6	3	1	4	1	1	1	1	1	0		1	1	0	1	1	0	1	1	1	1	1	1	1	0	0	0	1	1	0	0	0	0	0	0	0	1	0	0	0	0	0	0	1	5
N_BKT 19	Bhaktapur	2	0	0	2	3	5	5	1	1	1	1	1	1	0	1	1	0	1	1	1	1	1	1	1	1	1	1	1	1	1	1	1	1	1	0	0	1	1	1	1	1	1	1	0	0	0	1	5
N_BKT 20	Bhaktapur	2	1	1	1	5	1	5	1	1	1	1	1	1	1	1	1	0	1	1	0	1	1	1	1	1	1	1	0	1	1	1	1	0	0	0	0	0	0	0	0	0	0	0	0	0	0	1	4
N_BKT 21	Bhaktapur	2	1	0		2	6	5	1	1	1	1	1	1	0	1	1	1	1	1	1	1	1	1	1	1	1	1	1	1	1	1	1	1	0	0	0	0	1	1	1	1	1	1	1	1	1	1	5
N_BKT 22	Bhaktapur	2	1	1	5	3	3	3	1	1	1	1	1	0	0	1	1	0	1	1	0	0	1	1	1	1	1	1	1	1	1	1	1	1	0	0	0	0	0	0	1	1	0	1	0	0	0	1	4
N_BKT 23	Bhaktapur	2	1	1	2	5	1	5	1	1	1	1	1	0	0	1	1	0	1	1	0	1	1	1	1	1	1	0	0	1	0	1	1	0	0	0	0	0	0	0	1	0	0	0	0	0	0	1	4
N_BKT 24	Bhaktapur	2	1	1	4	3	4	5	1	1	1	1	1	0	0	1	1	0	1	1	0	1	1	1	1	1	1	1	1	1	0	1	1	0	0	0	0	0	0	0	1	1	0	1	0	0	0	1	4
N_BKT 25	Bhaktapur	2	1	0		2	5	5	1	1	1	1	1	0	0	1	1	0	1	1	0	1	1	1	1	1	1	1	1	1	1	1	1	1	0	0	0	1	1	1	1	1	1	1	1	0	1	1	5
N_BKT 26	Bhaktapur	2	0	0	2	2	5	5	1	1	1	1	1	0	0	1	1	0	1	1	0	1	1	1	1	1	1	1	1	1	1	1	1	1	1	1	1	1	1	1	0	1	0	1	0	0	1	1	1
N_BKT 27	Bhaktapur	2	1	0	6	2	5	5	1	1	1	1	1	1	0	1	1	0	1	1	1	1	1	1	1	1	1	1	1	1	1	1	1	0	1	1	1	0	0	1	1	1	1	1	1	1	1	1	4
N_BKT 28	Bhaktapur	2	0	0	1	2	5	5	1	1	1	0	1	0	0	1	1	0	1	1	0	1	1	1	1	1	1	1	1	1	1	0	1	1	1	1	1	0	1	1	0	1	1	1	1	0	1	1	4
N_BKT 29	Bhaktapur	2	1	1	1	5	1	3	1	1	1	1	1	0	0	1	1	0	1	1	0	1	1	1	1	1	1	1	1	1	0	1	1	0	0	0	0	0	0	0	1	1	0	1	0	0	1	1	4
N_BKT 30	Bhaktapur	2	1	0	2	2	5	5	1	1	1	1	1	0	0	1	1	0	1	1	1	1	1	1	1	1	1	1	1	1	1	1	1	1	1	1	1	1	1	0	0	1	1	1	1	0	1	1	4
N_BKT 31	Bhaktapur	2	1	1	1	5	1	5	1	0	0	1	0	0	0	1	1	0	1	1	0	1	1	1	1	1	1	0	1	1	1	1	1	0	0	0	0	0	0	0	0	1	0	1	1	0	1	1	4
N_BKT 32	Bhaktapur	2	1	1	3	5	1	4	1	1	1	1	1	1	1	1	1	0	1	1	0	1	1	1	1	1	1	1	1	1	0	1	1	0	1	1	1	0	0	1	1	1	0	1	1	0	1	0	4
N_BKT 33	Bhaktapur	2	0	0	5	2	5	5	1	1	1	1	1	1	0	1	1	0	1	1	1	1	1	1	1	1	1	1	1	1	1	1	1	1	1	1	1	0	1	1	1	1	1	0	1	1	1	1	3
N_BKT 34	Bhaktapur	2	1	1	5	4	3	5	1	1	1	1	1	1	1	1	1	0	1	1	0	1	1	1	1	1	1	1	1	1	1	1	1	1	0	0	0	0	0	0	1	1	1	1	1	0	1	1	3
N_BKT 35	Bhaktapur	2	0	1	1	5	3	3	1	1	1	1	1	0	0	1	1	0	1	1	0	1	1	1	1	1	1	1	1	1	1	1	1	0	0	0	0	0	0	0	1	1	1	1	1	1	0	1	5
[truncated: 23 more columns]
